# Supplementary material for: TOP2Ahigh is the phenotype of recurrence and metastasis whereas TOP2Aneg cells represent cancer stem cells in prostate cancer
Source: Oncotarget. 2014 Sep 8;5(19):9498–513. doi: 10.18632/oncotarget.2411 (PMC4253449; doi:10.18632/oncotarget.2411)
Supplement: Supplementary file 2 [file oncotarget-05-9498-s002.xlsx]

## Sheet: 8 datasets
8 datasets used to establish the secondary prostate cancer modle. Top 1000 upregulated genes were listed in each dataset.
FC: Fold changes
AI: Androgen-independent prostate cancer				M: Metastatic prostate cancer				AI: Androgen-independent prostate cancer				M: Metastatic prostate cancer				M: Metastatic prostate cancer				M: Metastatic prostate cancer				M: Metastatic prostate cancer				R: Recurrent prostate cancer
AD: Androgen-dependent prostate cancer				P: Primary prostate cancer				AD: Androgen-dependent prostate cancer				P: Primary prostate cancer				P: Primary prostate cancer				P: Primary prostate cancer				L: Localized prostate cancer				NR: Non-recurrent prostate cancer
Dataset-1 / GDS1390				Dataset-2 / GDS1439				Dataset-3 / GDS2384				Dataset-4 / GDS2545				Dataset-5 / GDS2546				Dataset-6 / GDS2547				Dataset-7 / GDS3289				Dataset-8 / GDS4109
Gene symbol	FC (AI/AD)	Rank		Gene symbol	FC (M/P)	Rank		Gene symbol	FC (AI/AD)	Rank		Gene symbol	FC (M/P)	Rank		Gene symbol	FC (M/P)	Rank		Gene symbol	FC (M/P)	Rank		Gene symbol	FC (M/L)	Rank		Gene symbol	FC (R/NR)	Rank
HGF	8.67869	1		FOXG1	580.941	1		UNC5C	13.2232	1		SPP1	19.5758	1		AA490842	10.8358	1		LOC100128098	8.28369	1		JUNB	5.23069	1		RRN3P1	4.56522	1
FAM149A	8.57049	2		ASCL1	350.995	2		CRMP1	8.84585	2		AR	14.0339	2		T90760	9.08379	2		AI076016	7.76923	2		C7orf72	2.73587	2		GYPB	3.9646	2
ABCB4	7.78779	3		MAGEA6	237.974	3		ISLR	8.05564	3		HBB	13.4158	3		AI023557	8.92608	3		LOC100134317	7.4832	3		TFAP4	2.40661	3		CASP2	3.76959	3
ROCK2	7.27414	4		XAGE1B	181.445	4		SLC26A2	7.51618	4		HBA2	12.022	4		KIAA1267	8.42057	4		FN1	6.9292	4		SSC	2.14206	4		YIPF6	3.50685	4
VWF	7.14978	5		H19	176.92	5		AA149253	7.31065	5		CDKN3	11.9589	5		T90446	8.39175	5		GDAP1	6.88889	5		STS	2.1038	5		ATN1	3.46717	5
MYH2	6.98738	6		IGHG1	173.008	6		NRGN	7.11074	6		HPGD	11.0499	6		AI732424	8.3646	6		AA203155	6.67049	6		IMAGE:396297	2.07575	6		LAMB2	3.30726	6
MUC1	6.74744	7		CEL	172.285	7		RGS20	6.86852	7		AL009179	8.18857	7		LOC646891	8.28055	7		MALAT1	6.57224	7		FTO	1.90924	7		LPAR1	3.21846	7
DMP1	6.62921	8		NKX2-1	163.29	8		SH3BGRL	6.84476	8		CA12	7.65546	8		AA625219	7.79216	8		AI419859	6.3264	8		IMAGE:77108	1.85832	8		HBA2	3.17857	8
MPHOSPH9	6.31261	9		SFTA3	159.651	9		2395	6.63456	9		SEL1L	7.58696	9		AA215685	7.70975	9		R01448	6.06061	9		GRIN2A	1.83655	9		LDHC	2.95918	9
GAD1	6.31016	10		ARG1	131.968	10		R44050	6.63456	10		AMACR	7.19433	10		TPX2	7.65107	10		AI092775	6.02431	10		IMAGE:50935	1.81378	10		RAD51C	2.90588	10
RNF130	6.23977	11		MAGEA3	127.837	11		15937	5.9794	11		PEG10	7.16017	11		NTM	7.62109	11		DDIT4	6.01197	11		IMAGE:40598	1.80125	11		PCOLCE2	2.89668	11
CCT5	6.08564	12		SPRR1A	127.153	12		NKD1	5.57897	12		FADS1	7.02692	12		MALAT1	7.61025	12		AA196018	5.90484	12		IMAGE:141854	1.7944	12		GK	2.84979	12
LAMP3	6.03414	13		RALGAPA2	114.883	13		ELN	5.01066	13		PPP3CA	6.55914	13		R05809	7.26705	13		N68447	5.76471	13		F5	1.74473	13		CLCN1	2.83799	13
AGTPBP1	5.99286	14		CPS1	97.4839	14		3955	4.37717	14		M64936	6.45408	14		SGK2	7.09297	14		AA057437	5.62963	14		HEMGN	1.73147	14		KLF9	2.83333	14
EDDM3A	5.875	15		CEACAM5	87.1181	15		6114	4.36203	15		DDX17	6.40436	15		TM2D1	6.95625	15		W90095	5.5	15		FGA	1.70468	15		DUSP7	2.83049	15
INHBA	5.84746	16		CSAG2	79.2702	16		PGBD5	4.19887	16		HIST1H4L	6.38462	16		AA702465	6.88649	16		OGFR	5.39891	16		IMAGE:161172	1.70409	16		TGFBRAP1	2.78358	16
NRP1	5.44061	17		MIAT	76.1789	17		CDC40	4.11246	17		CCNE2	6.28571	17		AA631460	6.72004	17		AI040744	5.39104	17		STC2	1.69996	17		AIDA	2.76569	17
FMO1	5.40295	18		PCSK1	73.7722	18		9803	4.08405	18		NCK2	6.28462	18		EP400	6.46521	18		W74499	5.33918	18		GABRG2	1.68296	18		TULP4	2.7594	18
CEP55	5.38889	19		AL359568	66.7109	19		EGR3	4.02782	19		EEF1A2	6.27178	19		PLXNA1	6.18945	19		AA904882	5.20515	19		OR51E2	1.68063	19		AKIRIN2-AS1	2.74236	19
NAIP	5.10417	20		MAGEA2B	64.0391	20		8784	3.97237	20		EIF2C2	6.2659	20		GPR88	6.09969	20		AA454219	5.10457	20		HSPA1L	1.66267	20		NFX1	2.59251	20
ADH1B	5.07102	21		FLJ22763	61.2178	21		VNN3	3.90413	21		THOC5	6.22857	21		DDIT4	6.07334	21		AI051213	5.04918	21		IMAGE:137178	1.62676	21		EGF	2.56612	21
NRTN	5.06215	22		DCX	59.869	22		PLS3	3.89062	22		HMGCS1	6.16949	22		AI732455	6.07246	22		NOL8	5.01741	22		ZNF3	1.61608	22		GNG3	2.53996	22
NOV	4.89632	23		LHX2	54.8471	23		LEFTY2	3.86375	23		FAM164A	5.8642	23		AI808984	5.97209	23		AI478908	4.97537	23		IMAGE:51184	1.61328	23		HOXC11	2.5303	23
IQCE	4.87569	24		1562821_a_at	54.6801	24		TOP2A	3.79737	24		COL11A1	5.80576	24		BIRC6	5.96168	24		AI333596	4.89664	24		MALAT1	1.61161	24		TRIM46	2.5093	24
HBS1L	4.8681	25		SOX11	52.7484	25		NPR3	3.73213	25		AB007975	5.57143	25		AI078554	5.89199	25		GUSBL2	4.87362	25		LOC100288047	1.60492	25		LRRC36	2.50484	25
DOK4	4.7464	26		SLC26A9	52.0762	26		17567	3.73213	26		ANGPT2	5.4127	26		AA282047	5.78998	26		CAMSAP1	4.82386	26		PTPRO	1.60214	26		MLXIPL	2.49661	26
MEF2C	4.74528	27		CEACAM6	50.591	27		16403	3.70635	27		PTTG1	5.15966	27		AI220134	5.66535	27		AA568134	4.78645	27		MARK1	1.60103	27		LHX5	2.49057	27
LEPR	4.70626	28		TUBB2B	50.4623	28		SPATS2L	3.70635	28		GPR37	5.1068	28		C15240	5.66261	28		AA974915	4.69952	28		IL10RB	1.58337	28		NUP88	2.46185	28
PTPN14	4.62185	29		APLP1	49.1042	29		PLCB4	3.65533	29		YKT6	5.10314	29		AW023627	5.65868	29		PLEKHH3	4.64409	29		B3GALT1	1.57571	29		PGLS	2.45652	29
KRT6B	4.55351	30		DDC	47.0594	30		KLHL7	3.59253	30		SHOX2	5.08571	30		R37816	5.57143	30		BTNL9	4.6318	30		DNAJB1	1.57135	30		RAB20	2.44917	30
CPA3	4.52276	31		ZIC2	46.9037	31		9537	3.5801	31		SMA4	5.07134	31		AI248610	5.5102	31		HK2P1	4.60811	31		LUZP1	1.56808	31		PLSCR2	2.44393	31
CYP4F8	4.48161	32		FCN3	46.6162	32		11167	3.5186	32		SLC4A7	5.03832	32		FLJ46906	5.38076	32		LOC100216479	4.51909	32		IMAGE:366971	1.56157	32		221179_at	2.4414	32
AU147528	4.4768	33		LGR5	43.8393	33		CDCA7	3.45815	33		STC1	5.03268	33		SESN3	5.27645	33		N58524	4.51459	33		IMAGE:138139	1.55401	33		GEMIN2	2.43204	33
PKP4	4.44968	34		HES6	43.4821	34		MCM4	3.41054	34		CBX4	5.02051	34		AA001928	5.23549	34		R15779	4.40559	34		IMAGE:124229	1.55079	34		PNMA2	2.42336	34
AI004009	4.43458	35		FABP6	41.7375	35		ACAA2	3.41054	35		S100A8	4.91983	35		ZMYND8	5.21373	35		LOC283688	4.39344	35		FLJ44896	1.54328	35		RPL7	2.41423	35
SEC23A	4.4105	36		PPFIA4	41.4032	36		5872	3.39874	36		AGT	4.86742	36		RAB11FIP4	5.17647	36		AI657072	4.33433	36		IMAGE:505054	1.53901	36		CEP55	2.41156	36
CWH43	4.39973	37		ELAVL3	40.7895	37		13579	3.34035	37		BASP1	4.86219	37		W85908	5.15972	37		C1orf58	4.32018	37		SYT17	1.53368	37		#NAME?	2.39261	37
TARBP1	4.37955	38		UNC5A	40.6798	38		18304	3.32879	38		CDKN2A	4.76389	38		H94248	5.12809	38		MAK	4.25108	38		DDIT4	1.53103	38		CLDN5	2.37389	38
SNAPC5	4.36705	39		GRP	40.574	39		5044	3.27161	39		DDIT4	4.75333	39		GOLT1A	5.04199	39		AA776289	4.25095	39		IMAGE:142326	1.52997	39		217537_x_at	2.36607	39
AK024584	4.27189	40		RALYL	39.2818	40		PTTG1	3.22657	40		DUSP8	4.73587	40		VGF	5.01965	40		MYO5B	4.24051	40		SPTBN2	1.52838	40		ATP5SL	2.3389	40
KRT31	4.25181	41		SSX1	38.3504	41		LPAR6	3.20428	41		UBE2C	4.68697	41		N64690	4.95332	41		ATAD2	4.22656	41		IMAGE:109200	1.52785	41		SRSF9	2.30625	41
SUSD5	4.21649	42		TOP2A	37.8769	42		15196	3.19319	42		NFATC2IP	4.65757	42		MLL5	4.94781	42		AI912640	4.2103	42		UBE2M	1.52679	42		WDR52	2.28571	42
KIF20A	4.21602	43		ST18	37.5422	43		PDE4D	3.18215	43		CSTA	4.65031	43		R79147	4.91984	43		C75253	4.20942	43		IMAGE:53385	1.52573	43		NPAT	2.28437	43
MYST1	4.20236	44		BC042451	37.2945	44		TPX2	3.13834	44		TFAP2A	4.63117	44		SR140	4.89828	44		R94500	4.19698	44		IMAGE:76005	1.5252	44		BOP1	2.28141	44
CEP57	4.18049	45		RNFT2	37.0693	45		3102	3.13834	45		ACVR2B	4.47588	45		AA127641	4.89738	45		AI091460	4.19657	45		PEG10	1.52309	45		RALGDS	2.26244	45
DERL1	4.15385	46		SERPINB11	35.2916	46		MLLT11	3.12748	46		HSPA1B	4.44146	46		AI440512	4.80936	46		AA577799	4.13625	46		HYDIN	1.52203	46		C19orf66	2.25143	46
AMIGO2	4.14688	47		SUCNR1	35.2423	47		1552	3.12748	47		ADM	4.44007	47		ANLN	4.79279	47		GET4	4.13034	47		IMAGE:360416	1.51572	47		PIN1P1	2.24048	47
HN1	4.13693	48		FSIP1	34.4277	48		4243	3.11666	48		FGL1	4.43069	48		ZNF395	4.78323	48		AI820802	4.07121	48		TOP2A	1.51572	48		AFF3	2.22575	48
FAM86C	4.10945	49		SLC13A2	34.4061	49		18794	3.11666	49		CRKL	4.3619	49		AA004443	4.77712	49		AI879951	4.07048	49		CKB	1.51414	49		STMN3	2.22164	49
SMC4	4.09355	50		MIR7-3HG	34.1927	50		MTHFD2	3.09513	50		PGK1	4.28202	50		HPN	4.74755	50		N28631	4.01905	50		AFP	1.50943	50		ADAM22	2.20183	50
TCHH	4.08	51		SCG3	34.0255	51		13968	3.08442	51		AL049987	4.27237	51		AA262156	4.73253	51		AI025762	3.99495	51		DOT1L	1.50629	51		LGR5	2.19554	51
SERPINB3	4.01374	52		STOX1	33.6638	52		CD109	3.06312	52		CELF1	4.26667	52		C5orf28	4.73134	52		TAF1D	3.97809	52		AMDHD1	1.50525	52		CAMK1G	2.19149	52
RGNEF	4.00432	53		BF110750	33.1945	53		KIAA0101	3.06312	53		PTPRR	4.25	53		SNORA28	4.71227	53		AA570379	3.96922	53		IMAGE:51420	1.50368	53		ZNF41	2.19008	53
INPP4A	4.00287	54		AF007137	32.6906	54		NEK2	3.04196	54		RIPK2	4.2	54		BPTF	4.5215	54		AA059208	3.95441	54		DLGAP5	1.5016	54		SRSF5	2.18511	54
AK023515	3.98017	55		MYT1	32.6604	55		14367	3.04196	55		S100A9	4.18788	55		PPP1R3E	4.43218	55		LOC90462	3.93094	55		PSG5	1.50056	55		ERH	2.17761	55
PTPRB	3.9534	56		TFAP2B	32.5577	56		NEURL1B	3.03143	56		PLCH1	4.1875	56		RG9MTD1	4.38313	56		UGT2B15	3.91645	56		IMAGE:138527	1.50004	56		PPP1R3D	2.1744	56
FZD2	3.93864	57		FOXA2	32.5058	57		16509	3.03143	57		ESM1	4.17021	57		N39562	4.37427	57		WDFY1	3.91582	57		AQP7	1.49848	57		TCF7	2.15237	57
GCNT2	3.93647	58		PEG10	31.8507	58		AA459865	3.02095	58		LOC441259	4.15702	58		AA479492	4.35171	58		ERVWE1	3.88989	58		ALDH1L2	1.49692	58		GALR1	2.12903	58
KCND3	3.93548	59		NCAPH	31.4374	59		SERPINB1	2.94854	59		SSX2B	4.0303	59		AA420477	4.31359	59		RNPC3	3.86385	59		IMAGE:45601	1.49555	59		PMS2P3	2.11371	59
PDZD2	3.90592	60		IGF2BP3	31.3958	60		CKLF	2.92817	60		LDHA	4.01946	60		R79221	4.30837	60		TERF1P3	3.86011	60		GRIA4	1.49433	60		AK022120	2.11323	60
KIAA0495	3.89136	61		CELSR3	31.3537	61		R25377	2.89788	61		TSHR	3.94595	61		TEX10	4.30769	61		CENPM	3.85954	61		RIMS2	1.49226	61		SSX3	2.11055	61
SHOX2	3.88075	62		SSX2B	31.0542	62		2868	2.89788	62		RALA	3.93584	62		NEAT1	4.27398	62		AA053401	3.79963	62		IMAGE:742564	1.48865	62		MMP27	2.10905	62
ZMYND10	3.82312	63		BC030740	31.0278	63		SLC22A3	2.89788	63		CDC20	3.90572	63		AA780063	4.20651	63		ZNF420	3.79952	63		RBM26	1.4871	63		MPP1	2.10603	63
LTB4R	3.81449	64		NUF2	30.9276	64		DNER	2.86791	64		RRAGD	3.79281	64		DONSON	4.20606	64		CAPRIN1	3.79384	64		FLJ36644	1.48452	64		ELF5	2.09901	64
GIMAP5	3.80574	65		SLC6A20	30.503	65		11152	2.8481	65		SSX5	3.78761	65		N71861	4.20056	65		AI806978	3.77907	65		RAB6A	1.48401	65		SUPT6H	2.08226	65
VAMP3	3.79605	66		SYNGR3	28.8648	66		7451	2.80889	66		APOC1	3.76402	66		FUS	4.19931	66		AI023348	3.75079	66		KLK11	1.47836	66		LAMA2	2.07826	66
PLA2R1	3.78238	67		NMNAT2	28.8243	67		HJURP	2.79917	67		AB007977	3.74126	67		HECW2	4.15819	67		AI056634	3.69525	67		KRT1	1.47836	67		RAB2A	2.06639	67
TNNI3K	3.78025	68		UMODL1	28.7837	68		CCNA2	2.78949	68		EIF1AXP1	3.7359	68		AI000179	4.09827	68		HES6	3.6934	68		IMAGE:415894	1.47427	68		SERINC3	2.04727	68
WDR67	3.77595	69		CACNA1A	28.6778	69		DLGAP5	2.73208	69		HBG2	3.7343	69		GPR158	4.0622	69		MED13L	3.68874	69		IMAGE:45912	1.47376	69		ICAM1	2.04104	69
PCDHA1	3.75149	70		AURKB	28.6234	70		PLOD2	2.71321	70		FOXM1	3.73301	70		RBM28	4.05678	70		RBM14	3.68675	70		DBC1	1.47325	70		CYP2C9	2.0285	70
PCDHA2	3.74172	71		SIM1	28.1183	71		6671	2.70382	71		APOE	3.72194	71		KDM5A	4.03937	71		AA004426	3.68142	71		TADA3	1.47325	71		TAF6L	2.01376	71
NEFH	3.72753	72		SQSTM1	28.0943	72		10908	2.70382	72		AP2B1	3.71417	72		PCBP2	4.03889	72		AA843122	3.68038	72		LOC100129550	1.47274	72		C18orf8	2.0129	72
TDO2	3.69455	73		CHRNA9	28.0226	73		SACS	2.70382	73		LOC440248	3.71164	73		H79791	4.01905	73		W86770	3.67001	73		IRF2BP2	1.46866	73		CRELD2	2.00668	73
NR4A3	3.69412	74		CNGA3	27.8734	74		HK2	2.68515	74		TIMM8A	3.69565	74		AI276680	3.999	74		W67167	3.65714	74		HPS1	1.46713	74		PDGFB	2	74
SNTB1	3.68555	75		CLSTN2	27.7929	75		NEXN	2.67586	75		MNX1	3.67673	75		TBC1D24	3.99526	75		H49213	3.65246	75		ABCC6P1	1.46662	75		LINC00574	1.99553	75
ADCY2	3.65893	76		NLRP11	27.7549	76		R64101	2.6666	76		CLDN5	3.67615	76		LRRC58	3.97763	76		AI718514	3.64921	76		CPLX2	1.46612	76		MXRA5	1.99522	76
CLCA4	3.65466	77		CSMD1	27.5032	77		TMEM246	2.65737	77		RNF216L	3.67568	77		LOC100216546	3.92564	77		AA661548	3.64334	77		IMAGE:195546	1.46561	77		CXorf36	1.9852	77
OGN	3.61741	78		AF116709	27.4694	78		16311	2.64818	78		CCNB2	3.65839	78		CPEB4	3.90283	78		RBM39	3.6217	78		FASN	1.46561	78		ATP5L	1.97812	78
TBL1XR1	3.60513	79		FABP7	27.2114	79		7472	2.64818	79		H2AFV	3.63849	79		T86613	3.8929	79		AI207891	3.61977	79		NEAT1	1.46104	79		NRD1	1.97135	79
RRP15	3.60299	80		ATP2B3	26.7066	80		IGFBPL1	2.63902	80		MTF2	3.55665	80		TARS	3.85479	80		GSTT1	3.59612	80		ADAM12	1.45953	80		217569_x_at	1.96054	80
VIM	3.60012	81		AI697836	26.6293	81		MDFI	2.63902	81		FAM110B	3.5521	81		T66087	3.84302	81		AI732437	3.58678	81		PTTG1	1.45549	81		TM4SF1	1.95392	81
RPL39L	3.58824	82		NOL4	26.4366	82		PLSCR1	2.63902	82		HBD	3.54518	82		N52822	3.83962	82		AI056803	3.57785	82		IMAGE:1049168	1.45549	82		HAL	1.95225	82
MLNR	3.55582	83		SCGB3A2	26.1924	83		H44448	2.62079	83		COL5A2	3.52662	83		MSI2	3.83157	83		AI200919	3.57344	83		KCNJ10	1.45448	83		CC2D1A	1.94903	83
ITSN1	3.54152	84		BC025670	25.9076	84		4671	2.62079	84		MLF1	3.49309	84		TMEM70	3.80813	84		AA743748	3.51169	84		NDUFV1	1.45196	84		KLK1	1.94828	84
FCAR	3.52393	85		CELP	25.0246	85		2297	2.60268	85		VCAN	3.48661	85		N40168	3.8062	85		AI760942	3.49686	85		HSD17B8	1.44995	85		NUBP1	1.9285	85
ANGPT2	3.51832	86		AI732422	24.8842	86		MPLKIP	2.59368	86		THBS2	3.45946	86		PABPC1	3.79987	86		CDK19	3.49091	86		RFTN1	1.44995	86		SLC44A4	1.92414	86
DUSP3	3.51425	87		HOXC9	24.8662	87		18721	2.59368	87		MAGEA2B	3.4581	87		AI022632	3.78879	87		CP	3.42627	87		LOC644246	1.44944	87		C17orf75	1.91966	87
RALBP1	3.51043	88		FSTL5	24.7205	88		PDE8B	2.58471	88		PRRC1	3.45374	88		AA425162	3.75843	88		AI204601	3.41732	88		IMAGE:32339	1.44693	88		APOL3	1.91697	88
CLIC2	3.5	89		RHEBL1	24.524	89		16369	2.57576	89		RBBP6	3.44758	89		AI478850	3.72752	89		AA777779	3.41688	89		IMAGE:246239	1.44493	89		STEAP1	1.91657	89
OLFM1	3.49678	90		AF085923	24.2806	90		SPG20	2.56685	90		PAK2	3.44571	90		WDR5	3.71557	90		N73749	3.41533	90		WSB1	1.44493	90		HLF	1.91463	90
SYS1-DBNDD2	3.49646	91		FOXM1	24.1627	91		87	2.55797	91		SOLH	3.44181	91		AI074467	3.69737	91		AI291314	3.41165	91		DNAJC6	1.44293	91		PSMA1	1.91379	91
ABHD5	3.49563	92		SIX3	24.0725	92		COMMD8	2.54912	92		AF009267	3.42885	92		H41082	3.69447	92		AA827182	3.40634	92		SCN8A	1.43943	92		220851_at	1.91337	92
POLDIP3	3.48005	93		PRSS2	23.9815	93		9072	2.54912	93		MVD	3.41011	93		T88698	3.67983	93		AI057494	3.405	93		C1QTNF1	1.43794	93		AL109726	1.90447	93
MCTP1	3.4793	94		NGB	23.7806	94		10368	2.53151	94		SBNO2	3.40496	94		HK2	3.67664	94		SFPQ	3.40182	94		IMAGE:786603	1.43545	94		COL11A2	1.90353	94
RTCD1	3.47848	95		SSX4B	23.6121	95		5567	2.52275	95		PDLIM5	3.38535	95		AA682595	3.66667	95		AA460718	3.39934	95		ARHGAP42	1.43445	95		SRPK3	1.90262	95
ST8SIA3	3.47074	96		CENPE	23.2862	96		744	2.52275	96		TRIO	3.38279	96		H06607	3.65657	96		R53757	3.36564	96		SV2B	1.43296	96		XKRY2	1.9005	96
MYOF	3.46878	97		NRTN	23.253	97		14091	2.52275	97		HSPA6	3.36964	97		MLF1IP	3.63562	97		HCN3	3.34615	97		PLD1	1.42998	97		PHLDA1	1.89298	97
FHOD3	3.46619	98		IGFBPL1	22.6609	98		ITGBL1	2.51403	98		MAGEA12	3.36527	98		AI653673	3.60172	98		ELF5	3.34516	98		NR0B2	1.42899	98		CCDC132	1.89153	98
NBN	3.44444	99		GP2	22.6143	99		LAPTM4B	2.49666	99		LOC131185	3.3527	99		KLHL28	3.59139	99		ARL17B	3.33996	99		ZIC2	1.42751	99		AI435747	1.88673	99
CDYL	3.43963	100		CLSPN	22.5068	100		MPHOSPH6	2.49666	100		BPTF	3.30487	100		R01415	3.58793	100		SOX4	3.33439	100		PI4KA	1.42652	100		SCAMP1	1.88509	100
AF130071	3.43103	101		PVALB	22.0992	101		EBF1	2.48802	101		TFPI	3.30423	101		H69553	3.58601	101		AI627708	3.31952	101		IMAGE:247628	1.42603	101		CASP10	1.88489	101
SCUBE2	3.43037	102		AI492860	22.0944	102		1515	2.47084	102		KIAA0895	3.30093	102		SMCR3	3.58573	102		FBXO45	3.31741	102		CSPG4	1.42454	102		KDR	1.88054	102
FBXL2	3.42089	103		OBP2B	21.7279	103		HSPB8	2.46229	103		NFATC1	3.2929	103		AI215045	3.57354	103		AI092617	3.31469	103		IMAGE:140921	1.42405	103		FRMPD4	1.87949	103
OMD	3.41412	104		ADTRP	21.6286	104		8309	2.45377	104		GAGE12D	3.28689	104		CHORDC1	3.55116	104		POLR3A	3.30674	104		IMAGE:782353	1.42405	104		MAP2K7	1.87413	104
FCHSD2	3.4051	105		CYP1A1	21.096	105		EIF4EBP1	2.45377	105		PMAIP1	3.28455	105		FNTA	3.55075	105		AA974347	3.30181	105		GJC1	1.42356	105		TUBA1C	1.87326	105
F2RL1	3.40441	106		SSX3	21.0643	106		ATAD2	2.44528	106		NUCB2	3.28139	106		AI700429	3.54869	106		UBE2D3	3.29519	106		FAT2	1.42306	106		YWHAE	1.86217	106
EIF5B	3.39015	107		ACTL6B	20.9256	107		SEC23A	2.44528	107		AZI1	3.27935	107		N54991	3.54765	107		AA533602	3.28957	107		CADPS	1.42306	107		GTSE1	1.86107	107
CDC42BPB	3.3694	108		FLJ35934	20.9186	108		AA283030	2.44528	108		RASAL2	3.27848	108		W95720	3.54325	108		ATAD5	3.28918	108		TMED9	1.4206	108		AL137325	1.85922	108
MRPL42	3.3688	109		UHRF1	20.6895	109		R78530	2.44528	109		MTHFD2	3.27661	109		ZNF621	3.52872	109		MUCL1	3.28352	109		IMAGE:392521	1.42011	109		MOGAT2	1.85893	109
SMPX	3.35452	110		MDH1B	20.4895	110		EZH2	2.43682	110		ZNF500	3.25822	110		AI637733	3.52834	110		PAG1	3.26733	110		IMAGE:1032041	1.41912	110		ESR2	1.85762	110
AIDA	3.35332	111		LMO3	20.3824	111		13144	2.43682	111		41521	3.25688	111		AI598222	3.5073	111		CCM2	3.26586	111		PRC1	1.41814	111		CNDP2	1.85106	111
SPAG8	3.35328	112		IYD	20.3688	112		BTG3	2.43682	112		RBBP5	3.25654	112		ZNF644	3.50592	112		AI820612	3.25743	112		ACSM1	1.41765	112		GOLGA8B	1.84382	112
NM_001691	3.35065	113		AK000839	20.1476	113		1095	2.42839	113		GTSE1	3.25623	113		NUF2	3.5	113		TMEM140	3.24932	113		IMAGE:50173	1.41716	113		ADAM12	1.84	113
GALNT12	3.3483	114		CDCA8	20.0913	114		TEX30	2.42839	114		SKIL	3.25581	114		AA034126	3.49917	114		AA622710	3.24046	114		GUSBP3	1.41667	114		AF086790	1.8366	114
HR44	3.34247	115		GAS2L3	19.5793	115		17979	2.41999	115		MAP3K9	3.25	115		AI741828	3.49664	115		41524	3.23751	115		SNAP25	1.41568	115		OGFOD1	1.83594	115
KLRB1	3.33698	116		TFRC	19.5254	116		SGCB	2.41162	116		VHL	3.22807	116		STYX	3.49123	116		CKAP2L	3.23432	116		CASR	1.41519	116		ANKRD12	1.82835	116
UBE2D1	3.33496	117		PPFIA2	19.4688	117		9179	2.41162	117		DHFR	3.22727	117		H99400	3.48946	117		SECISBP2	3.22127	117		SYT5	1.41519	117		OGFR	1.82748	117
TRPC1	3.33411	118		BC041397	19.3612	118		NCBP1	2.40327	118		RAB6B	3.22148	118		AI884671	3.46895	118		MLL5	3.22114	118		MMP10	1.41421	118		TUSC3	1.8271	118
FN1	3.32349	119		PNMA2	19.2455	119		EFS	2.39496	119		NBPF10	3.2171	119		AI633155	3.45625	119		AL038812	3.20579	119		HIST2H4B	1.41372	119		ISOC1	1.82098	119
ODZ4	3.31426	120		SULT1C2	19.2189	120		TOMM5	2.39496	120		GRAMD4	3.21121	120		GAS2L3	3.44601	120		ANKRD13A	3.18716	120		BSN	1.4103	120		RNF103	1.80964	120
CD19	3.30827	121		NPTX2	19.198	121		ADAMTS1	2.38667	121		ZNF135	3.20257	121		CENPN	3.43794	121		W90237	3.18615	121		QDPR	1.40932	121		PTBP1	1.80905	121
AK021614	3.2964	122		FSD1	19.1795	122		AA056534	2.37841	122		LMNB1	3.20126	122		AK3L2	3.39889	122		AA088430	3.18314	122		IMAGE:290476	1.40834	122		FLT1	1.80856	122
FHL1	3.29367	123		FAM211A	19.0607	123		NSMCE4A	2.37841	123		NMU	3.19802	123		FBXO45	3.39855	123		AA780084	3.17431	123		ZMYND8	1.40834	123		GLP1R	1.80745	123
CMAH	3.28598	124		CCNE2	18.7683	124		3145	2.37019	124		HS3ST1	3.1895	124		FBXW8	3.39356	124		SMAGP	3.16895	124		LOC285014	1.40737	124		GCNT1	1.80102	124
GDF10	3.27407	125		BEST3	18.6871	125		6378	2.36199	125		LARP1	3.18129	125		FTH1	3.38498	125		R09478	3.16585	125		IMAGE:28277	1.40639	125		AV647366	1.79973	125
SEC11A	3.25456	126		BUB1	18.616	126		CDH3	2.34567	126		ELN	3.17445	126		ZNF148	3.37392	126		AI127295	3.15616	126		B3GNT3	1.40542	126		SULT1B1	1.79724	126
CREB5	3.24089	127		GALNT6	18.6041	127		2335	2.32947	127		HIST1H3D	3.17191	127		LIPG	3.37079	127		AA702142	3.15513	127		IMAGE:731456	1.39959	127		WNT3	1.79715	127
KNTC1	3.23239	128		AK074342	18.5219	128		NUSAP1	2.32141	128		SIKE1	3.1689	128		AI492412	3.35462	128		AI733622	3.14367	128		IMAGE:243460	1.39765	128		PDE1A	1.79572	128
CD36	3.20872	129		CRIP1	18.4522	129		8271	2.32141	129		UGT1A3	3.16438	129		SGOL2	3.35234	129		CPNE8	3.13679	129		FLJ33630	1.39716	129		POLR3D	1.78846	129
C3	3.19743	130		POLQ	18.4389	130		14780	2.32141	130		W28197	3.1625	130		FGFR1OP2	3.34752	130		AA677683	3.1338	130		UBE2N	1.39668	130		SAP25	1.78716	130
RIBC2	3.18667	131		BF059124	18.4193	131		ARL4C	2.31338	131		HSPD1	3.1606	131		N58278	3.34524	131		AA436719	3.13362	131		SOCS4	1.39571	131		TNFRSF4	1.78438	131
NM_024976	3.18321	132		PNLIP	18.3885	132		BARD1	2.31338	132		HOXC6	3.13775	132		KIAA1147	3.32647	132		R94955	3.13035	132		NAPB	1.39571	132		ENPP2	1.78107	132
SP1	3.1805	133		SPIC	18.3795	133		NUDT5	2.2974	133		PRB2	3.12573	133		GSDMB	3.31485	133		AI827532	3.12395	133		DPY19L2P2	1.39378	133		CDC5L	1.77505	133
PLK4	3.17553	134		NDUFA4L2	18.2447	134		8120	2.2974	134		VGF	3.11937	134		AFF4	3.3039	134		VSIG10	3.12155	134		IMAGE:782537	1.39281	134		ZSCAN9	1.77055	134
PKNOX1	3.17054	135		AF339813	18.0148	135		FAR2	2.28945	135		COL9A3	3.1125	135		ISOC2	3.29684	135		KBTBD8	3.10972	135		IMAGE:75808	1.39185	135		SLC48A1	1.76336	135
LAPTM4B	3.16973	136		FAM72A	17.9866	136		RCC2	2.28153	136		PDK3	3.08511	136		LOC642852	3.28889	136		MAGOHB	3.10817	136		ALDOA	1.39185	136		WDR41	1.76226	136
PRKAR2B	3.16296	137		TMPRSS11E	17.8529	137		PIP5K1A	2.28153	137		SULT1A4	3.07025	137		H57130	3.27955	137		AW024003	3.08936	137		IMAGE:221561	1.39136	137		PBX1	1.75023	137
SPANXB2	3.15743	138		HCN3	17.797	138		VGLL3	2.26577	138		TROVE2	3.06809	138		T95084	3.27248	138		R24509	3.07763	138		IMAGE:287762	1.39088	138		E2F2	1.74483	138
NTRK2	3.15588	139		STC2	17.6687	139		CDH2	2.26577	139		RFC5	3.06422	139		AI916984	3.25881	139		N49962	3.07639	139		GPR116	1.3904	139		CNTNAP1	1.74451	139
CYP2B7P1	3.14477	140		LINC00491	17.6462	140		PMAIP1	2.26577	140		TMSB10	3.06199	140		FNBP4	3.2524	140		AA912705	3.07187	140		HSD11B2	1.3904	140		TBC1D2B	1.74096	140
CYP3A4	3.14141	141		ZNF605	17.6111	141		MRPL13	2.25012	141		SLC6A8	3.06186	141		EIF2C2	3.24685	141		PBRM1	3.0625	141		OLFML1	1.3904	141		RIOK3	1.74026	141
PSIP1	3.13835	142		ZBBX	17.5507	142		2614	2.24233	142		FGB	3.06	142		HMBOX1	3.24596	142		H05917	3.06054	142		IMAGE:826254	1.38992	142		TLK1	1.73961	142
HOXB6	3.13058	143		CACNA1E	17.4277	143		5195	2.24233	143		STAM2	3.05833	143		ZIC5	3.23716	143		AA872770	3.06005	143		BOLL	1.38992	143		MYL2	1.73503	143
CPB2	3.12877	144		MUCL1	17.385	144		SLCO3A1	2.24233	144		KIAA1549	3.04651	144		HN1	3.23093	144		UBE2Z	3.04674	144		IMAGE:52294	1.38944	144		TCF3	1.73102	144
GABARAPL3	3.12815	145		ZNF99	17.331	145		STK32C	2.22684	145		W26787	3.04216	145		SGEF	3.22613	145		AA909687	3.04247	145		DIS3L2	1.38703	145		PDE4A	1.72832	145
LILRA6	3.12734	146		CDKN2C	17.2701	146		H08397	2.21914	146		P4HA1	3.03626	146		H23822	3.22167	146		N32155	3.03726	146		NRXN1	1.38703	146		BCAS1	1.72713	146
PIK3R3	3.11966	147		SOX2	17.2438	147		1114	2.21914	147		LOC441253	3.02986	147		W95076	3.21967	147		LOC100134365	3.03217	147		MTMR3	1.38703	147		RPS11	1.725	147
HSPG2	3.11589	148		AW340093	17.2002	148		5498	2.21914	148		DICER1	3.02388	148		AA156657	3.20952	148		AA742310	3.03026	148		ALB	1.38703	148		TSSC1	1.72474	148
MTF2	3.08842	149		LOC643201	17.177	149		POLR2K	2.21914	149		KDM5A	3.0137	149		D80708	3.20175	149		AA412561	3.02439	149		SEMA3A	1.38607	149		DAB2	1.7234	149
ZNF426	3.07143	150		CALCB	17.0169	150		14347	2.21914	150		TPX2	3.00137	150		CBX4	3.19382	150		AI150382	3.01542	150		C13orf15	1.38607	150		STON1-GTF2A1L	1.72201	150
PLAG1	3.06724	151		AI791465	16.9688	151		SHC1	2.21914	151		NEAT1	2.99724	151		HELLS	3.18962	151		THRAP3	3.01329	151		IMAGE:49953	1.38559	151		AW301235	1.71745	151
GK3P	3.05538	152		LOC339260	16.934	152		NUCKS1	2.21146	152		STC2	2.98784	152		C7orf54	3.18403	152		PAAF1	3.00404	152		IMAGE:47916	1.38511	152		TXNRD3	1.71186	152
RCAN3	3.05426	153		CENPF	16.8654	153		18640	2.21146	153		BRD8	2.98706	153		SPIN1	3.18163	153		ZC3H11A	2.99813	153		RBBP5	1.38511	153		NDST1	1.71117	153
TOP2A	3.05263	154		BC042964	16.8584	154		1979	2.20381	154		TMPO	2.98649	154		ITPR1	3.17538	154		EML4	2.99208	154		IMAGE:490071	1.38511	154		CCND3	1.70867	154
WNT7B	3.04981	155		AURKA	16.7463	155		N47971	2.20381	155		ABCB6	2.98571	155		AA147884	3.15504	155		NUSAP1	2.99136	155		IMAGE:363936	1.38511	155		KCNK12	1.69935	155
ABCA1	3.04909	156		KLK12	16.6671	156		AA454100	2.20381	156		SMAD5	2.98561	156		RBBP6	3.15359	156		AA199686	2.99133	156		KIAA0947	1.38463	156		MAPK9	1.69784	156
RECQL4	3.04535	157		KIF2C	16.6456	157		AURKA	2.20381	157		GC	2.98507	157		AA280830	3.15349	157		AA740878	2.97928	157		IMAGE:295350	1.38415	157		SHQ1	1.69653	157
LMAN2	3.03877	158		MAGEA12	16.5166	158		C17orf85	2.20381	158		IGHV4-31	2.98398	158		H99791	3.1313	158		AI869951	2.97466	158		IMAGE:233645	1.38367	158		ITPR1	1.69298	158
DOCK2	3.03797	159		CABP7	16.407	159		2355	2.19619	159		FCGR1A	2.98343	159		MORF4L2	3.12764	159		AI087801	2.97107	159		IMAGE:131668	1.38367	159		ACOX1	1.68874	159
TRAPPC10	3.03673	160		RFX6	16.2221	160		HAUS1	2.19619	160		CDKN2D	2.97458	160		KIF13B	3.1174	160		AA706282	2.9701	160		IMAGE:46647	1.38319	160		IL12A	1.68831	160
CYCSP52	3.03617	161		RAB3IP	16.1005	161		MRPL3	2.19619	161		ACSM1	2.97229	161		AI021992	3.11612	161		AA702946	2.96783	161		EFR3B	1.38271	161		AL109667	1.68753	161
CD1D	3.03571	162		PPARG	16.0995	162		4915	2.18859	162		SPC25	2.9697	162		DOCK8	3.11007	162		N54157	2.9646	162		KIF23	1.38223	162		ORC6	1.68421	162
AF052140	3.03454	163		APLNR	16.009	163		PNPT1	2.18102	163		FSCN1	2.96699	163		HCG18	3.10445	163		SYNJ2BP	2.96429	163		PIGF	1.38127	163		TAOK3	1.67943	163
PRKCH	3.02373	164		LRP8	15.8999	164		14778	2.18102	164		MAPK8	2.96667	164		AL036532	3.1	164		AI917390	2.96257	164		IMAGE:511060	1.38032	164		GLT8D1	1.67539	164
CDH11	3.01647	165		SMC4	15.8453	165		4753	2.17347	165		CKS2	2.95168	165		R91253	3.0922	165		AI806410	2.96063	165		PAH	1.38032	165		CTAG1A	1.67455	165
RAB27B	3.01347	166		MIR181A2HG	15.8257	166		AA115275	2.16595	166		CBLB	2.94114	166		N32702	3.08841	166		DSCR8	2.95439	166		SCN3B	1.37936	166		IL2	1.67401	166
NVL	3.01126	167		LOC100506360	15.7079	167		ASAP1	2.16595	167		TFRC	2.93575	167		AI249019	3.08689	167		LOC414300	2.9521	167		PPP1R14C	1.37841	167		MTL5	1.66985	167
NFASC	3.00708	168		SEZ6	15.6077	168		H96990	2.15846	168		MMP8	2.93443	168		COX19	3.08063	168		N69528	2.94416	168		IMAGE:884283	1.37745	168		KCNQ2	1.66978	168
LOC729806	3.00432	169		POMC	15.5724	169		NOTCH4	2.15846	169		GTF2H4	2.92632	169		ABHD5	3.04996	169		FLJ46134	2.93694	169		PSG1	1.37697	169		LRRTM2	1.66874	169
BTD	3.00351	170		C7orf57	15.5353	170		PTPRM	2.15099	170		PALM2-AKAP2	2.92301	170		DEPDC1	3.04953	170		HINT3	2.93452	170		ENO2	1.37697	170		STK4	1.66699	170
AL109705	3	171		PCSK2	15.5044	171		LGI2	2.15099	171		CPS1	2.92237	171		DAZAP1	3.04466	171		N91161	2.93388	171		IMAGE:51254	1.3765	171		BTN3A3	1.66421	171
KCNK3	2.99906	172		CENPA	15.3786	172		SLC2A1	2.14355	172		SLC16A1	2.92116	172		MYEF2	3.04269	172		AA757229	2.93248	172		RASGRF1	1.3765	172		220854_at	1.66316	172
LAMB1	2.99864	173		AF318321	15.3119	173		9058	2.14355	173		IGHM	2.92065	173		AA259046	3.0411	173		IL31RA	2.9313	173		IMAGE:25122	1.3765	173		SULT1A2	1.65904	173
EVI5	2.99699	174		C12orf42	15.296	174		FZD6	2.13613	174		ASNS	2.91877	174		NCAPH2	3.02898	174		T70550	2.91016	174		KIF11	1.3765	174		MBNL3	1.6585	174
ZNF167	2.98961	175		UNC13A	15.2219	175		AA464578	2.13613	175		SYNM	2.91574	175		AI821399	3.01554	175		ORC6L	2.9033	175		FAM167A	1.37554	175		ATF7IP	1.65823	175
IL4I1	2.97741	176		AA682875	15.1968	176		RNF5	2.12874	176		DNAJC3	2.91571	176		LOC100288163	3.01354	176		AI080164	2.89581	176		EZH2	1.37364	176		SEMA4D	1.65354	176
KCNK15	2.97667	177		KIF14	15.0977	177		6345	2.12874	177		ABCC5	2.91396	177		AA772319	3.01089	177		AA007378	2.89459	177		IMAGE:563465	1.37364	177		SCGB1A1	1.65346	177
NM_024914	2.97573	178		AV647366	15.0591	178		AA431187	2.12874	178		NUP155	2.91304	178		T90468	3.00814	178		GRAMD2	2.88107	178		TUBA3D	1.37268	178		FAM134A	1.65074	178
TRAK1	2.97136	179		PADI3	14.8374	179		CYCS	2.12138	179		CAMTA1	2.91099	179		H37807	3.00466	179		N51386	2.87952	179		ATG9B	1.37221	179		SH3D21	1.64879	179
IFIH1	2.96949	180		INS-IGF2	14.8068	180		KITLG	2.12138	180		ASGR2	2.90756	180		SENP5	3	180		AI291048	2.86573	180		CTNNA2	1.37126	180		SSX2IP	1.64827	180
NRXN3	2.96337	181		ARNTL2	14.7536	181		12372	2.12138	181		BRF1	2.90443	181		BTBD16	2.98305	181		SAR1B	2.86542	181		IMAGE:771257	1.37078	181		SCNN1A	1.64603	181
LOC1720	2.96098	182		AW294104	14.7053	182		ZNF672	2.12138	182		STX6	2.896	182		AA016086	2.97244	182		H93086	2.8587	182		IMAGE:273205	1.37031	182		ANXA2P3	1.64421	182
COL3A1	2.95185	183		KCNK9	14.6022	183		AI022299	2.12138	183		PCMT1	2.88997	183		GRIN3A	2.96831	183		MED17	2.85849	183		ADAMTS12	1.36983	183		CAMK4	1.64286	183
AK000864	2.94521	184		KIF23	14.5511	184		18778	2.11404	184		HS6ST1	2.88845	184		N55372	2.95806	184		SPG11	2.85714	184		CPLX3	1.36841	184		TSR1	1.64183	184
NDUFA2	2.93831	185		SKA1	14.5242	185		19135	2.10672	185		MAGEA5	2.88629	185		POP1	2.95522	185		AA781075	2.85478	185		IMAGE:241824	1.36746	185		FABP3P2	1.64179	185
CDC20	2.93214	186		HOXB7	14.4887	186		2651	2.09943	186		C4BPB	2.88439	186		TAOK1	2.94949	186		SDHAP2	2.85375	186		IMAGE:842900	1.36746	186		TNFAIP6	1.6392	186
RPL5P1	2.93089	187		LRRC31	14.462	187		GDF15	2.09943	187		HMX1	2.88112	187		GNAS	2.94271	187		W93072	2.85217	187		IMAGE:134283	1.36699	187		X86400	1.639	187
PGP	2.92773	188		AF085825	14.4518	188		7956	2.09943	188		HSP90AA1	2.86762	188		UFSP2	2.9284	188		AA825486	2.84814	188		IMAGE:396111	1.36604	188		ARID4B	1.63832	188
SDC2	2.92595	189		VGF	14.4157	189		12379	2.09943	189		FKBP8	2.86654	189		RPL37	2.91746	189		H90744	2.8467	189		RNF208	1.36509	189		ORC1	1.63716	189
HDAC9	2.92308	190		MELK	14.4111	190		CCNF	2.09943	190		HMGB2	2.86574	190		AI635334	2.90345	190		COL5A2	2.84615	190		GRM3	1.36462	190		HMG20A	1.6351	190
BDKRB1	2.92212	191		IGHM	14.4041	191		CCT6A	2.09217	191		PIP	2.86429	191		AA749316	2.89767	191		R71449	2.84242	191		CNTNAP2	1.36415	191		FLRT2	1.6332	191
CT62	2.92027	192		BC036591	14.3686	192		CIC	2.09217	192		RAG2	2.86425	192		NUCKS1	2.89241	192		ZNF182	2.83863	192		CCNF	1.36368	192		HOXB6	1.62897	192
CASP5	2.91667	193		TPX2	14.3539	193		8321	2.08493	193		FABP7	2.86353	193		ATG4D	2.89062	193		RASAL2	2.82966	193		GLDN	1.3632	193		RBM25	1.62791	193
DHX30	2.91155	194		USH2A	14.2352	194		MEST	2.08493	194		TGFBRAP1	2.85882	194		H16006	2.8862	194		AA682802	2.82753	194		IMAGE:730635	1.36037	194		POLD4	1.62486	194
MYCN	2.90984	195		BF059070	14.2267	195		H27986	2.08493	195		MLXIP	2.85877	195		BTNL9	2.8847	195		AA973307	2.82565	195		IMAGE:34014	1.3599	195		GZMB	1.62421	195
KLRC2	2.90824	196		CDT1	14.2239	196		GALNT12	2.08493	196		SC4MOL	2.8581	196		ARHGAP1	2.88272	196		AI675750	2.82533	196		C6orf142	1.3599	196		RFPL2	1.62247	196
ATF7IP	2.90365	197		KISS1R	14.0897	197		CBX2	2.07053	197		HIST1H2BD	2.85379	197		AI968928	2.88207	197		CXorf24	2.81988	197		ACIN1	1.3599	197		ARHGEF18	1.62179	197
SERPINB1	2.90345	198		AI372879	14.0808	198		19160	2.07053	198		41522	2.85222	198		RNF213	2.88079	198		TNPO1	2.81616	198		WIF1	1.3599	198		PAK2	1.6215	198
CCDC52	2.89981	199		RAD54L	14.0514	199		PROX1	2.05623	199		ZMYND8	2.8485	199		IBTK	2.87638	199		AI806956	2.81605	199		SERPINA1	1.35943	199		GRIN1	1.62117	199
SERPINI1	2.89414	200		HEY1	13.9792	200		IFRD1	2.05623	200		GSK3B	2.84737	200		R69586	2.87189	200		AI078298	2.81597	200		PPM1L	1.35943	200		TMED2	1.62089	200
CAPN1	2.89053	201		CCNB1	13.9087	201		4714	2.05623	201		HRAS	2.84584	201		ADD1	2.86834	201		T90530	2.81491	201		KIAA0100	1.35943	201		PML	1.62047	201
CASP2	2.89007	202		RRM2	13.8918	202		AA454572	2.05623	202		SLC7A5	2.8422	202		CLPB	2.86677	202		AA001367	2.81469	202		HTR3A	1.35896	202		CDRT1	1.62034	202
FAM134B	2.88557	203		ZNF709	13.8585	203		JAM3	2.05623	203		AW043812	2.83226	203		AA206801	2.85969	203		AA504638	2.81366	203		H19	1.35849	203		TNFRSF25	1.62033	203
TMEM70	2.86686	204		TPTE	13.844	204		CBX1	2.04911	204		SMG1	2.82933	204		C7orf43	2.84851	204		AI567247	2.80903	204		CNTRL:A20	1.35754	204		CYP2B7P1	1.62025	204
#NAME?	2.86654	205		TMEM108	13.8427	205		13647	2.04911	205		ATP2B1	2.8284	205		W86781	2.84591	205		AA774473	2.7942	205		C6orf100	1.35707	205		EEA1	1.61989	205
CDC14B	2.86337	206		LOC100507187	13.7991	206		12352	2.04202	206		SLC16A6	2.82342	206		KLHL24	2.84361	206		FAM47A	2.78764	206		PLK1	1.35682	206		BLK	1.61939	206
KIF23	2.8596	207		TOX	13.7729	207		EPHA4	2.04202	207		TERF1	2.82056	207		RAB12	2.83617	207		AA043733	2.7846	207		IMAGE:47451	1.3566	207		BEX4	1.61905	207
GAN	2.85683	208		ASPM	13.6782	208		17422	2.04202	208		ZBTB7A	2.80725	208		AA393318	2.8266	208		N99081	2.77815	208		SLC38A4	1.35613	208		TRIM36	1.61905	208
DST	2.85558	209		U29111	13.664	209		MOB1A	2.04202	209		TOX3	2.80214	209		AIG1	2.82186	209		AA525157	2.77747	209		LOC100288303	1.35613	209		UQCRB	1.61566	209
ZNF292	2.85337	210		FAM133A	13.6106	210		4747	2.03496	210		GGCT	2.79919	210		CENPM	2.81505	210		AI554074	2.77419	210		CNTRL:TRID-FLAG	1.35566	210		SMAD1	1.61345	210
LRMP	2.84883	211		FOXJ1	13.5579	211		PRKD3	2.03496	211		ATP2A2	2.78603	211		AI740458	2.80947	211		AI049614	2.7618	211		IMAGE:743027	1.35519	211		LMF2	1.61315	211
GAD2	2.84783	212		SCNN1B	13.5228	212		3866	2.02792	212		EIF1AX	2.78457	212		C19orf43	2.80177	212		PRAP1	2.76131	212		IGF2	1.35472	212		AK023515	1.61111	212
SBF1	2.84722	213		UBE2C	13.5017	213		8339	2.02792	213		AKR7A3	2.77551	213		LRRC4	2.79826	213		AI308962	2.75342	213		CRP	1.35472	213		FBXL2	1.61029	213
COPZ2	2.84319	214		BEX1	13.4815	214		9549	2.02792	214		PPBP	2.775	214		AA947294	2.78926	214		KIAA1143	2.75013	214		ARHGAP27	1.35426	214		RBMS2	1.60985	214
FOXRED2	2.84165	215		CDC25A	13.4054	215		10362	2.02792	215		AKR1C3	2.77115	215		KHDRBS3	2.78571	215		R48767	2.74616	215		TMSB10	1.35379	215		LRP3	1.60766	215
VPS13D	2.83842	216		HRK	13.402	216		PTCD3	2.02792	216		AL049278	2.76432	216		H95086	2.7829	216		PTEN	2.74286	216		FEN1	1.35379	216		TMEM161A	1.60707	216
PRKCA	2.83746	217		DNAH8	13.373	217		AA621150	2.0209	217		AI275081	2.7619	217		T86487	2.78246	217		AA707935	2.74132	217		FBP2	1.35379	217		C21orf33	1.6032	217
CSRNP3	2.83619	218		C14orf80	13.3628	218		WDR7	2.0209	218		PLOD2	2.75039	218		PI4K2A	2.77794	218		H98688	2.73615	218		C12orf32	1.35332	218		IQCK	1.6	218
ESPL1	2.83205	219		244441_at	13.3061	219		EEF1E1	2.01391	219		UBFD1	2.74359	219		GIT1	2.7739	219		AA553343	2.73479	219		IMAGE:136830	1.35285	219		CSNK2A1	1.59284	219
ALX1	2.82886	220		CCDC150	13.2848	220		KNTC1	2.01391	220		POLR2E	2.74231	220		RBM39	2.77293	220		R45118	2.73107	220		PRKCA	1.35285	220		OMD	1.59184	220
RCN2	2.82878	221		DLX6	13.1862	221		H68790	2.01391	221		AURKA	2.74005	221		KCNQ1OT1	2.77278	221		CPEB4	2.72306	221		IMAGE:51060	1.35285	221		ARPC4	1.59184	221
VCAN	2.82742	222		AI394574	13.13	222		17552	2.01391	222		MAOA	2.72564	222		T70610	2.76894	222		AI939372	2.72299	222		GYPB	1.35285	222		CYP3A5	1.59096	222
NCF4	2.82516	223		CD163	13.1196	223		AA426516	2.00694	223		GFER	2.71845	223		SH3YL1	2.7682	223		AI742686	2.72107	223		LDHA	1.35238	223		ALOX5AP	1.59091	223
DIO2	2.82222	224		CCDC132	13.0638	224		TSC22D1	2.00694	224		KRT20	2.71429	224		CBX5	2.76704	224		GUSBP3	2.71938	224		GNL3	1.35191	224		VIPR2	1.59091	224
FSHB	2.82059	225		SPAG11B	13.0573	225		INA	2	225		LRRC37A2	2.71068	225		AA704588	2.76632	225		N63691	2.71922	225		CR2	1.35191	225		GGA2	1.58989	225
GML	2.8142	226		LOC286382	13.0147	226		FAM210A	2	226		KNG1	2.71014	226		AI014551	2.76576	226		N54796	2.71789	226		DOCK2	1.35097	226		CASP4	1.58796	226
CC2D1A	2.81111	227		PIP	12.9796	227		FBXO3	2	227		FOLH1	2.70994	227		H71499	2.76534	227		AA759218	2.7134	227		DCDC5	1.35097	227		TLX1	1.58788	227
PITPNM1	2.80949	228		E2F7	12.9509	228		14654	1.99308	228		ADH1A	2.70982	228		EFNA3	2.76496	228		C1orf21	2.70755	228		CPSF1	1.3491	228		CHST4	1.58678	228
SLMO2	2.80679	229		UBE2T	12.8142	229		1568	1.99308	229		MED13L	2.70768	229		SREBF2	2.76477	229		AI768785	2.69948	229		IMAGE:1031125	1.3491	229		NPR3	1.58678	229
ASCC2	2.80612	230		MAGEC2	12.8063	230		C15orf23	1.99308	230		FN1	2.69787	230		CDC42BPA	2.76437	230		AA027055	2.69702	230		IMAGE:46921	1.3491	230		GSPT1	1.5867	230
HRASLS2	2.80472	231		DIRAS2	12.7973	231		PHYH	1.98618	231		MMP3	2.69412	231		N33174	2.76336	231		UGCG	2.69414	231		AMMECR1	1.34817	231		HP1BP3	1.58537	231
PDE5A	2.80272	232		GPR19	12.7937	232		G3BP2	1.98618	232		C11orf41	2.69159	232		ERO1L	2.75799	232		UBE2A	2.68793	232		CACNA1C	1.34817	232		FCAR	1.5814	232
ENPEP	2.8	233		TONSL	12.7776	233		LPP-AS2	1.98618	233		TSPAN5	2.68945	233		FXR1	2.75359	233		T78094	2.68012	233		IMAGE:727202	1.34817	233		SH3GLB1	1.58081	233
FPR2	2.79977	234		KIFC1	12.767	234		NOL11	1.97931	234		ESR2	2.68229	234		H37908	2.7474	234		AI283078	2.6789	234		MUC2	1.3477	234		BGN	1.57546	234
CYBA	2.79791	235		HILPDA	12.744	235		GHITM	1.97931	235		GARS	2.66516	235		CALN1	2.74627	235		AI732215	2.67179	235		DTL	1.3477	235		PPP1R16B	1.57416	235
ITGB8	2.78556	236		BE147896	12.7413	236		BASP1	1.97931	236		LOC100132247	2.66176	236		RECK	2.74198	236		DDHD2	2.67031	236		SEZ6L	1.34723	236		PDGFA	1.57346	236
DNAJB14	2.7847	237		EFCAB3	12.7088	237		NCSTN	1.97931	237		TYMP	2.66029	237		RAPGEF6	2.74019	237		LOC644450	2.66355	237		IMAGE:529336	1.34677	237		RAB11FIP3	1.57285	237
RABGGTA	2.78091	238		CHST1	12.5051	238		3966	1.97247	238		SMYD2	2.65882	238		AA282881	2.73869	238		AA088744	2.66336	238		SAMM50	1.34677	238		PIM1	1.57127	238
EPOR	2.77931	239		AI871120	12.4635	239		11557	1.97247	239		TAF4	2.65056	239		AI681235	2.73721	239		H29187	2.6618	239		IMAGE:739257	1.3449	239		HNRNPA3	1.57118	239
TRAF3IP3	2.778	240		AI826903	12.3929	240		11901	1.97247	240		PRKCA	2.64767	240		LIMD1	2.72712	240		AA481192	2.65397	240		IMAGE:210348	1.3449	240		AK024851	1.57068	240
ST3GAL6	2.77513	241		VEGFA	12.3812	241		DDX46	1.97247	241		MAD2L1	2.64151	241		VPS13B	2.72682	241		EFCAB10	2.65377	241		SIX3	1.3449	241		SH3BGRL3	1.56934	241
MED16	2.77304	242		LOC100507043	12.3663	242		14621	1.96564	242		TARS	2.64147	242		ZNF281	2.72529	242		CNTLN	2.65239	242		C6orf52	1.34443	242		ZNF133	1.56848	242
AK000293	2.77083	243		STK33	12.3649	243		15935	1.96564	243		HN1L	2.64078	243		ANGPT2	2.72441	243		CARD8	2.64758	243		IMAGE:277484	1.34443	243		SEMA3D	1.56693	243
TMEM121	2.76984	244		PTTG1	12.3563	244		ACTL6A	1.96564	244		RFPL3S	2.63946	244		SFRS18	2.72	244		SKA1	2.64234	244		IMAGE:131764	1.3435	244		SAP18	1.56628	244
CST1	2.7694	245		SCNN1G	12.3317	245		17103	1.95884	245		NKX2-2	2.63253	245		BCL11B	2.72	245		R07743	2.6413	245		IRF3	1.3435	245		EPHB2	1.56551	245
ENPP2	2.76865	246		OVOS2	12.3174	246		OIP5-AS1	1.95884	246		PVT1	2.62879	246		C14orf106	2.71774	246		AI025894	2.63007	246		NEDD8	1.34257	246		SIGLEC6	1.56469	246
PSD4	2.76518	247		LINC00937	12.2801	247		15549	1.95884	247		G0S2	2.62774	247		HJURP	2.71686	247		AI889708	2.61883	247		IMAGE:51585	1.34257	247		PRDX2	1.56399	247
CDH6	2.76255	248		AU144294	12.2561	248		16695	1.95884	248		PKP4	2.62447	248		R70934	2.71402	248		NT5C3	2.6075	248		CDK19	1.34164	248		ITGA6	1.56295	248
DENND2A	2.76112	249		INHBE	12.228	249		PFKFB3	1.95206	249		TEP1	2.62239	249		H94862	2.71358	249		W80408	2.60476	249		IMAGE:206720	1.34164	249		NPY	1.56266	249
HIVEP2	2.76098	250		BM805933	12.211	250		ARL6IP6	1.94531	250		PIN4	2.62069	250		H05986	2.71119	250		AA555189	2.60321	250		IMAGE:782559	1.34164	250		TIMM17A	1.56148	250
UBR5	2.75547	251		CCDC114	12.2087	251		R59697	1.94531	251		LOC647979	2.62057	251		H10957	2.70677	251		CYP4A22	2.6027	251		PRKAG1	1.34118	251		SLC10A3	1.55851	251
CEP110	2.75478	252		FAM132B	12.2037	252		C12orf44	1.94531	252		ORAI2	2.61842	252		RSU1	2.69588	252		CXorf48	2.6026	252		CENPE	1.34118	252		SECTM1	1.55827	252
IGLV2-14	2.74365	253		ASPH	12.1763	253		LMO2	1.94531	253		AI825097	2.60914	253		C7orf53	2.68692	253		KALRN	2.60171	253		CELF1	1.34118	253		AK024897	1.55665	253
RABGAP1L	2.73422	254		231049_at	12.1558	254		SMC4	1.94531	254		CGGBP1	2.60269	254		AI191410	2.68599	254		H67923	2.60092	254		MBNL3	1.33978	254		PFAS	1.55525	254
PGLS	2.73408	255		GRIK3	12.1398	255		SOX6	1.94531	255		NUDT4P1	2.60169	255		T58619	2.67925	255		KIAA1462	2.59893	255		F11	1.33886	255		FAM206A	1.55191	255
LAMB4	2.73145	256		CXCL13	12.1215	256		10700	1.94531	256		CIT	2.58639	256		OCIAD1	2.67606	256		AI693954	2.59867	256		IMAGE:38618	1.33839	256		LOC728026	1.55123	256
FANCF	2.72455	257		AW242763	12.0911	257		CEP55	1.93858	257		KIAA0101	2.58576	257		PIP4K2C	2.67424	257		HIPK2	2.59555	257		C9orf68	1.33793	257		MSANTD2	1.55122	257
AL049328	2.72177	258		BC038788	12.0768	258		ST6GALNAC2	1.93858	258		FGA	2.5848	258		R59908	2.67416	258		AI479449	2.58721	258		SMG1	1.33746	258		ZNF571	1.54737	258
ANK2	2.7208	259		DPYSL5	12.0446	259		10295	1.93187	259		VEGFA	2.57346	259		TMC5	2.66952	259		AA767382	2.58345	259		IMAGE:206937	1.33746	259		NUSAP1	1.54717	259
COL13A1	2.71774	260		KIF18B	12.0043	260		3075	1.93187	260		KLRK1	2.56842	260		T61449	2.66809	260		DIRAS2	2.58228	260		IMAGE:1239995	1.33746	260		MAPK1	1.54545	260
HDGFRP3	2.71731	261		DSCAM	12.0029	261		5719	1.93187	261		SMPD1	2.56716	261		TMSB10	2.66746	261		COLEC11	2.57916	261		IMAGE:729931	1.337	261		AB037854	1.54277	261
AK024851	2.71571	262		PKHD1L1	11.9912	262		SLC16A1	1.93187	262		AI687419	2.56709	262		T69735	2.66667	262		AI061455	2.57732	262		IMAGE:207546	1.337	262		NEFL	1.54225	262
C16orf53	2.71	263		CASKIN1	11.9667	263		RPRD1A	1.93187	263		GLRX3	2.56471	263		GSTCD	2.66341	263		AA002226	2.5736	263		SCYL1	1.33607	263		HFE	1.54194	263
SIRPB1	2.70672	264		AF086424	11.9638	264		TMPO	1.93187	264		ASGR1	2.55939	264		H08168	2.65993	264		AA625459	2.57246	264		KIF21B	1.33607	264		METTL13	1.5412	264
AV700403	2.69836	265		242236_at	11.9548	265		258	1.92519	265		VPS13A	2.55012	265		AA777330	2.65865	265		FAM46A	2.56951	265		IMAGE:141522	1.33607	265		ALDH6A1	1.53846	265
PTPRT	2.69755	266		HPRT1	11.9084	266		4799	1.92519	266		SEMA6A	2.54557	266		MLL3	2.65824	266		AI023996	2.56796	266		IMAGE:742581	1.33607	266		MVK	1.53832	266
SLFN12	2.69514	267		CABLES1	11.9075	267		EPHB1	1.91853	267		NGF	2.53976	267		AA482037	2.65562	267		AI218617	2.56743	267		IMAGE:503817	1.33561	267		217115_at	1.5375	267
MSH6	2.69339	268		MOG	11.8331	268		16521	1.91853	268		CDK2	2.53913	268		AA210888	2.64983	268		AA554827	2.56736	268		IMAGE:49443	1.33561	268		SVEP1	1.53747	268
OXR1	2.68718	269		BF791698	11.7984	269		MTFR1	1.91853	269		CHEK1	2.53846	269		NT5C3	2.64835	269		R85304	2.56292	269		MUC15	1.33515	269		ARTN	1.53696	269
NCR2	2.67525	270		AW271106	11.7768	270		RPA1	1.91853	270		CD36	2.53636	270		AA431889	2.64748	270		MORC3	2.55797	270		IMAGE:730363	1.33469	270		TSC2	1.53651	270
NFE2	2.67466	271		PRR11	11.7718	271		5109	1.91189	271		POMZP3	2.53538	271		AA167596	2.64216	271		AI051697	2.54019	271		IMAGE:1049260	1.33422	271		ZNF292	1.53623	271
NR0B1	2.67362	272		PIDD	11.7568	272		PHIP	1.91189	272		SPINK1	2.5345	272		AA043674	2.64193	272		AI922696	2.53937	272		SSR4	1.33422	272		HDLBP	1.53584	272
KAZ	2.66934	273		KRTAP4-1	11.7353	273		AA099526	1.91189	273		FGFR1OP	2.53363	273		LINGO1	2.64055	273		AI521909	2.53665	273		CACNA1E	1.33422	273		ZNF426	1.53556	273
ATR	2.6692	274		DCAKD	11.6995	274		AA488627	1.91189	274		FABP4	2.52899	274		DGAT2	2.63398	274		CCNB1	2.53633	274		IMAGE:120297	1.3333	274		220874_at	1.53299	274
PRSS50	2.66863	275		AI733292	11.6627	275		TRAM2	1.90528	275		PKN2	2.52152	275		APTX	2.63014	275		AA883841	2.53156	275		C11orf20	1.3333	275		GPLD1	1.53216	275
OSBPL8	2.66818	276		NUSAP1	11.6488	276		CDCA3	1.90528	276		UCKL1	2.51143	276		AI821289	2.62198	276		H09122	2.52671	276		IMAGE:282782	1.3333	276		220436_at	1.53206	276
FLI1	2.65975	277		BF980322	11.6457	277		LOC283587	1.90528	277		FAP	2.50721	277		AA521154	2.62124	277		W91995	2.52354	277		IMAGE:281739	1.33237	277		RPS6KA6	1.53143	277
EPPK1	2.65865	278		AW449433	11.6449	278		COX20	1.90528	278		CSNK1G2	2.50515	278		CBL	2.61668	278		AK5	2.52258	278		LOC100286923	1.33237	278		CNGB1	1.52989	278
DYRK2	2.65175	279		BSN	11.636	279		N70072	1.90528	279		GART	2.50177	279		AI022648	2.61507	279		AA971450	2.52239	279		IMAGE:377081	1.33191	279		KCNAB1	1.52941	279
CCR4	2.65084	280		WSCD1	11.6236	280		BCCIP	1.89868	280		KCNC4	2.5	280		N70317	2.60867	280		AA628328	2.51937	280		IMAGE:293257	1.33099	280		DDAH2	1.52449	280
CDH5	2.65045	281		UNC79	11.6067	281		AA001749	1.89868	281		MECOM	2.49735	281		AA280627	2.60661	281		AI276039	2.51282	281		C12orf56	1.33053	281		EXOC7	1.52399	281
ZNF804A	2.64837	282		KIF15	11.6065	282		PGD	1.89868	282		OCM	2.49306	282		GALNT14	2.60422	282		AI769560	2.50954	282		ACSM2B	1.33053	282		DLGAP1	1.5234	282
SARDH	2.64818	283		TACC3	11.6037	283		TMEM70	1.89212	283		SLC26A3	2.49107	283		MAFB	2.60397	283		AA552971	2.50909	283		IMAGE:1031113	1.33053	283		TADA3	1.51991	283
TFPI	2.64615	284		DNM2	11.574	284		PLBD1	1.89212	284		PPFIA2	2.4881	284		AA679309	2.60076	284		ZNF638	2.50421	284		DOK6	1.33053	284		IL1RN	1.51942	284
FMO3	2.64464	285		PRSS1	11.5388	285		UBE2V2	1.89212	285		SLC19A2	2.48466	285		GRINA	2.59914	285		AA594188	2.50101	285		IMAGE:264803	1.33053	285		RS1	1.51931	285
AKAP13	2.64463	286		AK022163	11.5307	286		NEU1	1.89212	286		TLE3	2.4843	286		C7orf68	2.59906	286		AI215632	2.49622	286		BUB1	1.33007	286		TMF1	1.51757	286
MNDA	2.6436	287		PPP1R14C	11.4649	287		CAMTA1	1.89212	287		BUB1	2.48256	287		PAPOLG	2.59865	287		AA005282	2.49547	287		LOC100287865	1.32961	287		DEDD	1.51616	287
COL11A1	2.64275	288		LOC100507374	11.4626	288		RBBP4	1.88557	288		HSD17B4	2.48068	288		JMJD1C	2.59615	288		DNAI1	2.48873	288		SEC31A	1.32961	288		AADAC	1.51559	288
KIF25	2.63736	289		LOC100290070	11.4447	289		10301	1.88557	289		PRKCI	2.47319	289		C14orf118	2.59436	289		WDR78	2.47838	289		IMAGE:731379	1.32961	289		ZCCHC10	1.51479	289
BICD2	2.63269	290		PLAC1	11.4412	290		SSR1	1.88557	290		NR1I3	2.47115	290		ZNF385B	2.58675	290		AA001615	2.47377	290		IMAGE:255295	1.32961	290		LILRA5	1.51389	290
TRPC6	2.62941	291		COX7B2	11.4267	291		PSMC6	1.88557	291		RHOQ	2.46966	291		AI810764	2.58206	291		LMLN	2.471	291		IMAGE:294225	1.32915	291		IDUA	1.51324	291
TK1	2.62424	292		AK025573	11.4088	292		SIPA1L2	1.88557	292		FAM155B	2.46948	292		PANX3	2.58065	292		AI732466	2.46738	292		H1F0	1.32915	292		217166_at	1.51129	292
NPY2R	2.62006	293		CXCL17	11.4049	293		LSM3	1.88557	293		EPB41	2.46552	293		H97361	2.58002	293		FMR1NB	2.46347	293		IMAGE:795835	1.32869	293		PCDHGB5	1.51117	293
CORO1A	2.61798	294		CAMK2N2	11.3847	294		9495	1.87905	294		PRLR	2.46067	294		SLC35B3	2.57597	294		DCAF10	2.4626	294		PLA2G12B	1.32869	294		LUZP4	1.51111	294
ELTD1	2.61726	295		SLC13A1	11.3804	295		4295	1.87905	295		CYP2A7	2.45709	295		AA602964	2.57374	295		DHODH	2.45929	295		IMAGE:180321	1.32869	295		IKZF1	1.5086	295
IFI44	2.61419	296		AF088013	11.3772	296		EBP	1.87905	296		C11orf9	2.45478	296		DLEU2	2.57371	296		PRKXP1	2.45894	296		PON3	1.32777	296		TRPC4	1.50783	296
CLCN4	2.6131	297		C14orf132	11.3717	297		10320	1.87905	297		STX2	2.45344	297		AA811286	2.57101	297		AW001505	2.45754	297		CD5L	1.32777	297		C13orf41	1.50739	297
CCDC102B	2.61211	298		PKN3	11.3047	298		SPAG9	1.87905	298		BTG1	2.45141	298		T79925	2.56359	298		AI791138	2.45541	298		FAH	1.32777	298		AKAP13	1.50671	298
AK022063	2.60306	299		MKI67	11.3012	299		RRAGD	1.87905	299		LOC157562	2.45059	299		LOC645722	2.56239	299		AA846143	2.45191	299		IMAGE:244681	1.32777	299		COTL1	1.50635	299
CYP26B1	2.59543	300		BIRC5	11.2896	300		PLEC	1.87905	300		ZC3H14	2.44509	300		KIF20A	2.56041	300		TLN1	2.4504	300		NRP2	1.32777	300		PPBP	1.50619	300
KCNJ4	2.59217	301		LOC641515	11.2815	301		GINS3	1.87905	301		ATAD2B	2.4434	301		OSTalpha	2.55596	301		INTS8	2.44974	301		MBP	1.32777	301		SLC13A2	1.50523	301
TLK2	2.59204	302		LOC646470	11.2091	302		PHLDA1	1.87254	302		LOC150759	2.44271	302		PEX26	2.55485	302		AI221153	2.4488	302		IMAGE:22920	1.32685	302		PFKM	1.50486	302
WDHD1	2.58907	303		FANCA	11.2043	303		GEMIN2	1.87254	303		FANCC	2.44172	303		TNFAIP8L1	2.55012	303		HN1	2.44749	303		TTTY7	1.32685	303		ZNF93	1.50372	303
EPO	2.58824	304		WASIR2	11.2	304		GIPC1	1.87254	304		MPO	2.4375	304		MTHFD1L	2.55007	304		GNL3L	2.44687	304		SULT1C2	1.32685	304		PTHLH	1.50258	304
KIAA0753	2.58628	305		ABCC8	11.1928	305		C17orf81	1.87254	305		PCBP2	2.43298	305		R53916	2.54793	305		C6orf105	2.4448	305		MTF1	1.32685	305		SKAP2	1.50199	305
EPHA7	2.58559	306		FANCB	11.1873	306		14244	1.86607	306		HSPE1	2.43262	306		RNF144B	2.54177	306		R02118	2.44144	306		CYBA	1.32593	306		CELF1	1.50192	306
P2RY14	2.58241	307		DLGAP5	11.187	307		AJUBA	1.86607	307		PLK4	2.43158	307		PURB	2.53983	307		HSD17B12	2.44129	307		TPTE	1.32593	307		AU144887	1.50181	307
SF3B1	2.57861	308		CALCA	11.1775	308		COBLL1	1.86607	308		TRHR	2.43103	308		W85713	2.53516	308		MYCBP2	2.4389	308		CNTRL:CIDEA-FLAG	1.32593	308		SMAD7	1.50174	308
KCNAB2	2.57839	309		CDK5R2	11.1077	309		FADS1	1.85961	309		MPHOSPH9	2.42991	309		PBK	2.53453	309		AI086279	2.43732	309		SFRS8	1.32547	309		IGF1	1.50168	309
KIF4A	2.57338	310		MCM2	11.0228	310		MYO19	1.85961	310		WIT1	2.42953	310		AI381772	2.53333	310		W84489	2.43478	310		IMAGE:429243	1.32547	310		INHBC	1.50136	310
PPP1R16B	2.57337	311		CDC20	11.0221	311		9921	1.85961	311		BICD1	2.42907	311		H09343	2.52899	311		SRSF2IP	2.42922	311		IMAGE:132789	1.32455	311		ZNF329	1.4994	311
TEKT2	2.57143	312		ADAM21	11.005	312		SUMO3	1.85961	312		W25892	2.42771	312		CBLN3	2.52893	312		AI820966	2.42857	312		AARS	1.32409	312		A4GNT	1.49796	312
HMMR	2.56975	313		AI797163	11.0028	313		PRC1	1.85318	313		NEK1	2.42105	313		N55072	2.52709	313		AI203122	2.41569	313		ALG3	1.32363	313		VGLL4	1.49725	313
LILRB5	2.56527	314		AL037473	10.9659	314		METTL4	1.85318	314		ATP6V0E2	2.41877	314		CDC26	2.52455	314		UBQLN1	2.41558	314		IMAGE:565905	1.32363	314		CAP2	1.49706	314
TMOD1	2.56108	315		AL049328	10.9435	315		12258	1.85318	315		UGT2B7	2.41837	315		AA485409	2.52408	315		AL120260	2.41499	315		CETN1	1.32363	315		KIF3C	1.49699	315
RHBDF2	2.56057	316		CCNB2	10.9149	316		17753	1.85318	316		C20orf117	2.41369	316		AA278849	2.52263	316		AI699589	2.41408	316		PFKFB2	1.32317	316		COL6A2	1.4965	316
MTTP	2.55878	317		CDK1	10.8909	317		H95149	1.85318	317		ZNF264	2.41176	317		N63396	2.52157	317		C9orf40	2.41379	317		HEPACAM2	1.32317	317		DYNC1LI2	1.49574	317
FAM124B	2.55852	318		TYMS	10.8786	318		PPP1R8	1.85318	318		IGHE	2.40909	318		MLEC	2.52108	318		AA855045	2.41249	318		IMAGE:304786	1.32317	318		AL137403	1.49555	318
C11orf17	2.55748	319		HIGD1B	10.8743	319		13958	1.85318	319		NFIB	2.40904	319		AI341563	2.52055	319		R73481	2.41081	319		STAC	1.32271	319		221174_at	1.49545	319
UBE2V1P2	2.55542	320		TICRR	10.846	320		BAG4	1.84676	320		CENPF	2.40882	320		CSMD3	2.51387	320		R11495	2.40933	320		VSTM2A	1.32271	320		TAAR5	1.49466	320
SURF1	2.55271	321		FRY-AS1	10.8376	321		R43328	1.84676	321		BCL6	2.40764	321		AA527731	2.51334	321		AA490753	2.40798	321		C1orf105	1.32225	321		216681_at	1.49457	321
IFNA8	2.54785	322		PDC	10.819	322		12745	1.84676	322		AKIRIN2	2.40761	322		C8orf76	2.51102	322		N33228	2.40733	322		ARHGAP26	1.32225	322		LRRC41	1.49444	322
KCTD12	2.54569	323		SHOX2	10.7989	323		1144	1.84038	323		GZMB	2.40741	323		XAGE1B	2.50746	323		N94196	2.40637	323		IMAGE:34321	1.3218	323		RALGAPA1	1.49383	323
HYAL4	2.54422	324		PBK	10.7594	324		5995	1.84038	324		NME2	2.40431	324		AI476429	2.50038	324		BOD1L	2.40438	324		IMAGE:240500	1.32088	324		GPR89C	1.4937	324
PRKCQ	2.54383	325		NOS1AP	10.7394	325		NBR1	1.84038	325		NUP210	2.40382	325		W57613	2.49892	325		T65754	2.40357	325		SYNPO2L	1.32088	325		ACSBG1	1.49292	325
SPATA5L1	2.54368	326		CDKN2A	10.7361	326		MRPS23	1.84038	326		CDR1	2.4	326		T40927	2.49782	326		YLPM1	2.40335	326		FAM69C	1.32042	326		LOC647070	1.4914	326
PLD1	2.53892	327		E2F1	10.7282	327		17067	1.84038	327		C11orf80	2.39823	327		RRAGD	2.49639	327		T79615	2.40274	327		C17orf99	1.31951	327		VOPP1	1.49068	327
SERPINA1	2.53815	328		TULP4	10.7241	328		ZNF292	1.83401	328		G3BP1	2.39479	328		PAG1	2.49405	328		AA707157	2.40094	328		HSPA12A	1.31905	328		DNM2	1.4903	328
BLZF1	2.53597	329		ZNF257	10.7124	329		AA521347	1.83401	329		LAD1	2.39413	329		AA283902	2.48594	329		AI022166	2.39829	329		IMAGE:268803	1.31905	329		LPCAT4	1.49001	329
MTERFD1	2.53015	330		AF086396	10.663	330		16317	1.83401	330		MYL4	2.39286	330		PGP	2.48493	330		HNRNPL	2.39812	330		C13orf26	1.31859	330		PIWIL1	1.48911	330
PPP3CC	2.52575	331		LOC100505592	10.617	331		1495	1.82766	331		UGT8	2.392	331		T87150	2.48334	331		SSR3	2.39686	331		IMAGE:278809	1.31859	331		RRAGD	1.48855	331
PCSK5	2.52038	332		ABCC11	10.615	332		PTP4A1	1.82766	332		KDM4C	2.39189	332		MAP3K8	2.48329	332		OCIAD1	2.39515	332		FGF2	1.31859	332		PROS1	1.48854	332
SCNN1G	2.51957	333		MYBL2	10.6149	333		4334	1.82766	333		CAMKK2	2.38786	333		FAM126A	2.47988	333		LONRF2	2.3946	333		IMAGE:197093	1.31722	333		WWOX	1.48852	333
CASP10	2.51901	334		ABCD2	10.5885	334		SUPT5H	1.82766	334		NOP16	2.38593	334		R43088	2.47896	334		AA779223	2.39437	334		IMAGE:742772	1.3164	334		SPINT3	1.48792	334
AK2	2.5187	335		SDR16C5	10.5855	335		CALCRL	1.82766	335		CYC1	2.38315	335		R45524	2.47872	335		LOC100127971	2.39394	335		IMAGE:742696	1.31631	335		INPP5D	1.48741	335
DYSF	2.51633	336		TRIM51	10.5781	336		TBCE	1.82766	336		SOX4	2.38073	336		AA195517	2.4752	336		ZNF488	2.39353	336		ENG	1.31449	336		FUT2	1.48624	336
RPL23AP53	2.51496	337		GRM8	10.5492	337		AA131343	1.82766	337		CCL18	2.3797	337		CPD	2.47166	337		TXNDC12	2.39349	337		DPYSL5	1.31403	337		SP140L	1.48592	337
CDK2AP1	2.51473	338		AF086073	10.5237	338		MFN2	1.82766	338		HIST1H2AB	2.37957	338		STEAP4	2.46862	338		STAG3L2	2.39106	338		CALML3	1.31403	338		KCNJ5	1.48592	338
CLIC5	2.51312	339		ENO2	10.5205	339		CNN3	1.82766	339		FAM161A	2.37838	339		UBE2T	2.46809	339		AI423933	2.39023	339		IMAGE:284463	1.31358	339		IPO7	1.48546	339
PTPRR	2.51245	340		ACSM1	10.4718	340		MAB21L1	1.82766	340		TNPO1	2.37602	340		R02315	2.46414	340		N59109	2.38406	340		IMAGE:208599	1.31358	340		KCNG1	1.48493	340
RGS12	2.51069	341		CAMK1D	10.4485	341		STK17A	1.82134	341		DHODH	2.375	341		R51079	2.46377	341		PCGF3	2.38381	341		IMAGE:246117	1.31312	341		MBP	1.48458	341
U00956	2.50531	342		ITGA2B	10.4353	342		AA931102	1.82134	342		PTPLB	2.36989	342		AA620430	2.46186	342		DNER	2.38099	342		BCHE	1.31312	342		AFTPH	1.48411	342
EXOG	2.50277	343		DTL	10.4198	343		PRG4	1.82134	343		CYLC2	2.36905	343		R80873	2.45985	343		AI733332	2.38049	343		CRIP2	1.31267	343		CYP2A7P1	1.48408	343
SLC27A6	2.50102	344		NUDCD2	10.3929	344		14680	1.82134	344		NOS2P1	2.36804	344		KIF20B	2.45894	344		NBEAL1	2.38043	344		RTDR1	1.3113	344		CNIH3	1.48331	344
PPP1R12A	2.49796	345		CXorf56	10.3874	345		W69425	1.82134	345		ZKSCAN1	2.36744	345		LOC100132999	2.45501	345		AA693680	2.37981	345		IMAGE:123938	1.3113	345		ADAM21P1	1.48189	345
PCNA	2.49758	346		CDKN2D	10.3841	346		TNIP1	1.82134	346		SKI	2.36681	346		ATF7IP2	2.45405	346		AA112838	2.37971	346		HDAC10	1.3113	346		ERBB4	1.48045	346
CYP24A1	2.49611	347		BC042562	10.3798	347		993	1.81504	347		F2RL1	2.36422	347		YIPF6	2.45137	347		AI078493	2.37808	347		C13orf39	1.3113	347		SECISBP2L	1.48	347
GMPR2	2.49593	348		RAB3C	10.3563	348		BM799844	1.81504	348		FYN	2.36309	348		G2E3	2.45112	348		AA777118	2.37716	348		LOC100271722	1.31039	348		VAMP5	1.47949	348
RHCE	2.49396	349		AI675308	10.3477	349		NREP	1.81504	349		LOC100134331	2.36304	349		AI733692	2.44648	349		R96525	2.37267	349		IMAGE:128346	1.31039	349		AL050043	1.47939	349
SYNJ1	2.49201	350		X79200	10.3449	350		SNX24	1.81504	350		PPARG	2.36287	350		H2AFY	2.44622	350		R12567	2.372	350		FAM160A2	1.31039	350		SLC47A1	1.47754	350
NOL8	2.49178	351		CARS	10.3374	351		EBF3	1.81504	351		DCAF7	2.36249	351		MINA	2.44444	351		AI821371	2.37055	351		IMAGE:33022	1.30994	351		SOX21	1.47702	351
C7orf63	2.48891	352		AU156801	10.331	352		MYCL1	1.81504	352		PURA	2.35993	352		R62452	2.43862	352		AA404993	2.37019	352		IMAGE:265832	1.30994	352		TTC3	1.47563	352
SNX5	2.4878	353		DDIT4	10.319	353		PPIF	1.81504	353		GALNT10	2.35985	353		AI480091	2.4359	353		R11528	2.36808	353		MGC39584	1.30994	353		CPLX3	1.47524	353
ZGPAT	2.48718	354		DISP2	10.3121	354		15175	1.81504	354		S83374	2.3569	354		STK32C	2.43028	354		AI693378	2.36765	354		IMAGE:809863	1.30994	354		EIF5	1.47469	354
TLR3	2.48117	355		ZNF81	10.2946	355		H40290	1.81504	355		GBAP1	2.35625	355		AA011562	2.42553	355		AI368180	2.36751	355		PTRF	1.30949	355		GRTP1	1.47174	355
CDC6	2.47793	356		KIF5A	10.2926	356		5167	1.80876	356		CITED2	2.35588	356		LUC7L3	2.42403	356		CDK6	2.36508	356		C5orf48	1.30949	356		216376_x_at	1.4717	356
LRRC31	2.47655	357		BC030117	10.2783	357		SAC3D1	1.80876	357		TIGR: HG4036-HT4306	2.354	357		AA255611	2.42188	357		AI023333	2.36287	357		CDH11	1.30949	357		L34409	1.47087	357
CCT8L2	2.47104	358		ZNRD1-AS1	10.2696	358		PLEKHF2	1.8025	358		SCAPER	2.35073	358		AA699719	2.41975	358		GPR180	2.36209	358		HIST1H1C	1.30903	358		DNAJC8	1.46988	358
EPB41L3	2.47059	359		AI733792	10.2695	359		CEP85	1.8025	359		MDM4	2.34884	359		N66550	2.41883	359		TSGA13	2.35979	359		IMAGE:341061	1.30903	359		MMP24	1.46926	359
MGC87042	2.46897	360		TFR2	10.2645	360		6026	1.8025	360		LYN	2.34831	360		KCNJ2	2.41433	360		AI732847	2.35912	360		TPX2	1.30858	360		BPHL	1.46921	360
CASP1	2.4657	361		CLDN15	10.2475	361		9152	1.8025	361		VDR	2.3481	361		H2AFV	2.41282	361		LOC440944	2.35601	361		IMAGE:431269	1.30858	361		FSTL1	1.46867	361
RUFY3	2.46489	362		CKAP2L	10.2453	362		TIMM21	1.8025	362		GAS2	2.34375	362		AA931284	2.41252	362		LOC553137	2.35334	362		IMAGE:191648	1.30767	362		MYH4	1.46865	362
SMARCA1	2.46462	363		IL19	10.2363	363		DEPDC1B	1.8025	363		TNR	2.34307	363		TIGD5	2.40789	363		AA907324	2.35285	363		ERBB4	1.30677	363		CHI3L1	1.46808	363
SPEG	2.46442	364		KCNA1	10.1918	364		5176	1.79626	364		CGA	2.34259	364		RACGAP1	2.40543	364		LOC100128870	2.35054	364		UCP2	1.30631	364		CHAD	1.46785	364
PTK6	2.46389	365		MTBP	10.1903	365		SNX6	1.79626	365		DVL1	2.34033	365		GPR113	2.40323	365		R05297	2.34977	365		FAM182A	1.30631	365		TLE3	1.46667	365
RERE	2.46386	366		ONECUT2	10.1465	366		CLCC1	1.79626	366		WSB2	2.33375	366		R11505	2.40288	366		CBX3	2.34796	366		LOC284749	1.30631	366		SLC19A1	1.46622	366
LOC652494	2.46092	367		240985_at	10.1333	367		CSRP2	1.79626	367		SPAG5	2.33234	367		TJP2	2.40042	367		NUCKS1	2.34626	367		MUC1	1.30586	367		HOXA7	1.46615	367
FRK	2.46064	368		AL833225	10.1048	368		TMEM183A	1.79005	368		OLFML2B	2.33123	368		AL037447	2.40037	368		RGPD4	2.34565	368		IMAGE:47255	1.30495	368		ZNF34	1.4656	368
FAIM3	2.45882	369		DNM1	10.1035	369		MAPRE1	1.79005	369		NUPR1	2.32925	369		R80581	2.39759	369		SENP7	2.34286	369		ARL6IP6	1.30495	369		GAPDH	1.46556	369
TUBGCP5	2.45572	370		HOXB6	10.0431	370		UBA2	1.79005	370		MYO5A	2.32915	370		PIK3CB	2.39678	370		MUM1	2.34171	370		IMAGE:240050	1.3036	370		GLRX3	1.46552	370
PRKACG	2.45505	371		SLCO4A1	10.0418	371		MDFIC	1.79005	371		HMMR	2.32857	371		R15922	2.39596	371		BRWD3	2.34074	371		IMAGE:211319	1.3036	371		KRT38	1.46549	371
KLRF1	2.45439	372		SPC24	10.0339	372		AA634261	1.79005	372		DLX5	2.32622	372		W90067	2.3955	372		AA878236	2.33918	372		RHOBTB3	1.30315	372		AL137428	1.4653	372
FBXO40	2.45179	373		PRC1	10.009	373		702	1.79005	373		HMOX1	2.32609	373		PPCDC	2.39518	373		C5	2.33138	373		KIAA1147	1.3027	373		SPAG9	1.46526	373
UCP2	2.44795	374		AI740629	9.99772	374		CCDC88A	1.79005	374		MYH10	2.32258	374		LHFPL1	2.3951	374		FLJ45340	2.33082	374		GRK5	1.30224	374		NKX3-1	1.46459	374
NRBF2	2.44657	375		VPS13D	9.96779	375		STAMBP	1.79005	375		TUBA1B	2.32137	375		NFIX	2.39509	375		AGXT2L2	2.32715	375		MMRN1	1.30224	375		THADA	1.46458	375
JAG1	2.44307	376		GPR158	9.93916	376		12392	1.79005	376		GRB2	2.31841	376		W80359	2.393	376		AI422305	2.32611	376		SUV39H1	1.30224	376		DOK2	1.46391	376
GRP	2.44301	377		AK097585	9.88163	377		CCT5	1.79005	377		HGF	2.31707	377		H09143	2.39175	377		AI949749	2.32409	377		SH3GL3	1.30224	377		MKRN3	1.46355	377
CD70	2.44191	378		MEX3C	9.85171	378		SPAG1	1.78386	378		VDAC1	2.31611	378		G3BP1	2.38277	378		AA913001	2.32226	378		IMAGE:294457	1.30224	378		GCN1L1	1.4622	378
FGFR2	2.44128	379		SGPP2	9.83681	379		GTPBP4	1.78386	379		IL3RA	2.31557	379		R08189	2.38078	379		RIMBP2	2.3184	379		TDRD10	1.30224	379		CTNNA2	1.46202	379
CCL23	2.43973	380		BF062804	9.83023	380		ANAPC13	1.78386	380		TOP2A	2.31538	380		T85314	2.38078	380		AI476318	2.31732	380		PCSK2	1.30179	380		TRPC4AP	1.46099	380
IL11	2.43899	381		BC035247	9.82143	381		13100	1.78386	381		MICB	2.31494	381		AA609601	2.38044	381		AA526387	2.31659	381		IMAGE:427778	1.30179	381		HCFC2	1.46072	381
SR140	2.43858	382		PSIP1	9.82052	382		15100	1.78386	382		AJ001612	2.30693	382		NUB1	2.38017	382		AA758152	2.31608	382		KLRC2	1.30179	382		NRG1	1.46058	382
CLCA2	2.43817	383		BF724902	9.82015	383		CTPS	1.78386	383		ATXN2	2.30637	383		PUS1	2.38	383		TRIM11	2.31333	383		IMAGE:1030854	1.30134	383		CHKB	1.46057	383
ZNF107	2.43523	384		AA502384	9.81146	384		18584	1.78386	384		SEC24A	2.30488	384		AA453187	2.37475	384		AA759254	2.31274	384		IMAGE:366344	1.30134	384		LOC81691	1.46054	384
C2orf43	2.43138	385		CLCA3P	9.80978	385		3741	1.77769	385		MS4A1	2.30357	385		AI276956	2.37421	385		CRB2	2.30893	385		IMAGE:1034902	1.30044	385		PPIG	1.4585	385
CUL4B	2.43019	386		JPH3	9.80968	386		4766	1.77769	386		RDX	2.29902	386		AA598559	2.3719	386		AL041530	2.3042	386		NIF3L1	1.30044	386		FTCD	1.45771	386
GNPTAB	2.42905	387		SFTPB	9.80368	387		ZNF35	1.77769	387		AK3L2	2.2973	387		OSBPL8	2.36874	387		HPS3	2.29885	387		NGF	1.30044	387		OR1G1	1.45718	387
PTGER3	2.429	388		GPRIN1	9.77706	388		11142	1.77769	388		TYRO3	2.29561	388		W85737	2.36873	388		CELF4	2.29881	388		IMAGE:415904	1.30044	388		SPRR1B	1.45702	388
C7orf44	2.42582	389		DIO1	9.77478	389		SPON1	1.77769	389		MC1R	2.29264	389		AA028139	2.36678	389		AA812928	2.29851	389		DAB1	1.30044	389		KRT19P2	1.45603	389
AU145680	2.42516	390		RMI2	9.72399	390		SEH1L	1.77769	390		L43338	2.2902	390		N45280	2.36567	390		PIWIL4	2.29648	390		IMAGE:293222	1.29999	390		MEF2A	1.45574	390
ST6GALNAC2	2.42501	391		PAX6	9.70849	391		R78638	1.77769	391		RECQL4	2.28937	391		R94756	2.36481	391		GAS2L3	2.2946	391		IMAGE:1030729	1.29999	391		POU6F1	1.45512	391
PLCE1	2.42077	392		PRDM16	9.69009	392		W95750	1.77769	392		NRD1	2.28905	392		ZNF138	2.36364	392		AA424160	2.29363	392		CDSN	1.29999	392		CHL1	1.45406	392
SSX2B	2.42032	393		KIF19	9.68206	393		17096	1.77154	393		NFAT5	2.28872	393		NECAP2	2.36128	393		AA928204	2.2931	393		PKIB	1.29954	393		SNORA21	1.45368	393
ZNF141	2.41667	394		MAD1L1	9.64533	394		PALMD	1.77154	394		SLC17A4	2.28708	394		MRPL52	2.36039	394		CACNA1I	2.2925	394		IMAGE:428915	1.29954	394		LRRC49	1.45367	394
MCF2L2	2.41509	395		SURF2	9.63999	395		SGOL2	1.77154	395		ATXN2L	2.28654	395		MAP2	2.35551	395		PDP1	2.29216	395		STON2	1.29954	395		SLC22A7	1.45357	395
ANXA1	2.41495	396		CDCA5	9.62991	396		N48824	1.77154	396		SLC26A2	2.28119	396		AA831034	2.35135	396		LOC340515	2.29185	396		EML2	1.29954	396		RARRES1	1.45354	396
COL15A1	2.41361	397		DLL3	9.57908	397		CKAP2	1.76541	397		EGFR	2.27964	397		C9orf123	2.35063	397		AI822094	2.2916	397		RNF113A	1.29909	397		YBX1	1.45294	397
MTPAP	2.41038	398		SST	9.57189	398		MEGF10	1.76541	398		GMPS	2.27767	398		AA780679	2.35049	398		IQCB1	2.28819	398		POLR2J2	1.29864	398		PPP1R12B	1.45257	398
GATA3	2.40918	399		NCAPG	9.54452	399		R92717	1.76541	399		SPAG9	2.27662	399		AI817762	2.34877	399		AI821761	2.28818	399		ICAM3	1.29819	399		INHBA	1.45034	399
F5	2.40783	400		LOC100288985	9.53556	400		381	1.76541	400		CLDN18	2.27612	400		SHROOM3	2.34264	400		CAMK2N2	2.28233	400		SH3BGRL	1.29819	400		ELOVL5	1.44815	400
ITPR2	2.40556	401		TRIM9	9.5077	401		FAM149A	1.76541	401		C6orf123	2.27586	401		ANKRD37	2.34029	401		TNRC6B	2.28041	401		IMAGE:730612	1.29819	401		MYC	1.44806	401
KYNU	2.39948	402		MCM4	9.47586	402		11509	1.76541	402		DGAT1	2.27419	402		TRAPPC10	2.34028	402		EXOC4	2.27851	402		IMAGE:358314	1.29774	402		ARHGAP33	1.44793	402
EXOC7	2.39891	403		SCD5	9.41062	403		12772	1.76541	403		SOD2	2.27003	403		AA011199	2.33955	403		AA828653	2.27586	403		PROX1	1.29774	403		TAS2R14	1.44792	403
TRIM2	2.39558	404		LINC00328	9.3865	404		17992	1.76541	404		EPCAM	2.26913	404		ARX	2.33898	404		EGLN1	2.27562	404		IMAGE:416782	1.29774	404		TRIOBP	1.44782	404
CBLN1	2.39352	405		KIF26A	9.37135	405		AI002301	1.76541	405		TRAF2	2.26606	405		C3orf34	2.33833	405		AA136473	2.27492	405		TUBE1	1.29729	405		KCNN2	1.44759	405
MACF1	2.39133	406		RIBC2	9.37133	406		CKAP2L	1.7593	406		ITPKC	2.26106	406		AI475866	2.33775	406		AA742356	2.27439	406		LOC100287005	1.29729	406		SPDL1	1.44652	406
DBT	2.38607	407		CDKN3	9.33218	407		10177	1.7593	407		CCNT1	2.26087	407		AA707188	2.33708	407		N22360	2.27417	407		ADH4	1.29684	407		UNC45A	1.44649	407
FAS	2.38462	408		SPAG5	9.30863	408		KCND1	1.7593	408		OSGIN2	2.25989	408		IMMP1L	2.33682	408		H59588	2.27216	408		IL1RAP	1.29684	408		LRRC59	1.44644	408
GPM6A	2.38429	409		TIGD3	9.28013	409		PTMA	1.7593	409		NFKB2	2.25899	409		LIMCH1	2.33362	409		AW020993	2.27044	409		IMAGE:241658	1.29639	409		DDX39B	1.44534	409
CCDC28B	2.38428	410		LOC100506798	9.27789	410		SETBP1	1.7593	410		PRAME	2.25862	410		BCL6	2.33121	410		AA952999	2.26398	410		IMAGE:51242	1.29639	410		GART	1.44506	410
PLEKHM1	2.38392	411		CAMK2B	9.26404	411		716	1.75321	411		CD80	2.25714	411		SRPRB	2.32381	411		BZW1	2.26118	411		LECT1	1.29639	411		IL17B	1.44504	411
XPNPEP1	2.3825	412		BC041958	9.24447	412		FAM123A	1.75321	412		DUSP9	2.25424	412		H65306	2.32331	412		DYNC1H1	2.26066	412		IMAGE:255310	1.29594	412		TBCD	1.44473	412
RBM3	2.38211	413		TAL2	9.20159	413		CYP4X1	1.75321	413		BRD2	2.25114	413		BTG1	2.32247	413		AI083559	2.26004	413		IMAGE:209082	1.29594	413		GOLGA2	1.44444	413
COL2A1	2.38121	414		GPR137	9.17551	414		MAPK4	1.75321	414		RAB9BP1	2.25	414		C7orf30	2.32	414		AI683621	2.25926	414		FOXD3	1.29549	414		TRD	1.44393	414
MAGEA8	2.38095	415		220914_at	9.1696	415		386	1.75321	415		MAST2	2.24906	415		METTL2A	2.31803	415		R41189	2.25882	415		KCTD7	1.29549	415		GJB1	1.44389	415
UMOD	2.38084	416		ZSCAN30	9.16711	416		AA046067	1.75321	416		ZFR	2.2451	416		W87422	2.31545	416		T78906	2.25772	416		LOC390940	1.29504	416		ACVR1B	1.44357	416
PCDHB3	2.38014	417		IKZF3	9.16283	417		IARS	1.75321	417		TIPRL	2.24299	417		RBM26	2.31421	417		AI335919	2.24703	417		MRPL36	1.29504	417		COG2	1.44337	417
RRBP1	2.37788	418		RBM14	9.14316	418		ETV1	1.75321	418		GUCY1A3	2.24063	418		AA706795	2.3119	418		AI248137	2.24286	418		PSKH1	1.29459	418		C1orf106	1.44336	418
TPD52L1	2.37667	419		REN	9.13737	419		VKORC1	1.74715	419		FGG	2.2381	419		NUFIP2	2.31181	419		AA703280	2.24269	419		FAM123A	1.29415	419		RALBP1	1.44327	419
SQLE	2.37584	420		STK11	9.08874	420		CDC23	1.74715	420		YLPM1	2.23364	420		AA160363	2.30907	420		AA873012	2.24253	420		IMAGE:470348	1.29415	420		CCR7	1.44304	420
GAP43	2.37234	421		SLC1A2	9.06175	421		CXCL10	1.74715	421		SFPQ	2.23329	421		AI740806	2.30845	421		DGCR8	2.24242	421		DDX51	1.29415	421		TNFRSF10D	1.44277	421
TEK	2.37174	422		TMPO-AS1	9.04711	422		POPDC3	1.7411	422		GNB2	2.23212	422		MRPS25	2.30787	422		LRRIQ1	2.24242	422		USP7	1.2937	422		PROX1	1.44264	422
CALCR	2.37068	423		WDR72	9.04312	423		B4GALNT1	1.7411	423		PMS2L3	2.23077	423		BAG4	2.30317	423		AI263459	2.24176	423		CPS1	1.29325	423		GBX1	1.44179	423
LOC100132832	2.36606	424		243368_at	9.0239	424		13507	1.7411	424		YWHAB	2.22956	424		R07320	2.30233	424		AI869639	2.24	424		IMAGE:230971	1.29325	424		FGF23	1.44173	424
B4GALT7	2.36334	425		HERC1	9.00943	425		AA129135	1.7411	425		PPM1A	2.22749	425		MEX3A	2.30108	425		AI453268	2.23977	425		ETV6	1.29325	425		P2RX6	1.44163	425
ADD3	2.36273	426		C10orf91	8.98862	426		18654	1.7411	426		TULP2	2.22472	426		ASH1L	2.29816	426		AA191593	2.23623	426		IMAGE:141366	1.29325	426		H1F0	1.44162	426
OAT	2.36179	427		MED12L	8.98752	427		RBM12B	1.73508	427		SLC16A3	2.2242	427		DKFZp686O24166	2.29799	427		MLF1	2.23574	427		RANGAP1	1.29325	427		TNFRSF8	1.44151	427
NDC80	2.35807	428		MFAP3L	8.98427	428		GNGT1	1.73508	428		PAICS	2.22251	428		H42851	2.29426	428		C14orf37	2.23385	428		LYVE1	1.29325	428		MRPL15	1.4397	428
BAD	2.3548	429		AW471180	8.93711	429		TXNDC17	1.73508	429		L17330	2.21839	429		AI990790	2.29149	429		PSMD7	2.23317	429		IMAGE:261841	1.2928	429		LINC00472	1.43932	429
CDKAL1	2.35445	430		BE223030	8.92657	430		PBRM1	1.73508	430		RRN3P1	2.21813	430		AA069547	2.29091	430		SPDYE1	2.23313	430		FANCD2	1.2928	430		CYP2C19	1.43925	430
MMRN1	2.35429	431		SYCE1	8.92442	431		16926	1.72907	431		W27761	2.21779	431		AI653368	2.29037	431		ELL2	2.23301	431		IMAGE:52879	1.2928	431		AW371924	1.4383	431
SDPR	2.35317	432		AL117603	8.90276	432		R69265	1.72907	432		HBE1	2.21647	432		PLSCR1	2.28939	432		C16orf61	2.22963	432		IFITM1	1.29235	432		LONP2	1.4352	432
SNCAIP	2.35061	433		XKR6	8.87808	433		TFAP2A	1.72907	433		SH2B2	2.21543	433		T89955	2.28862	433		MARS2	2.22792	433		ADRA1A	1.29235	433		SULT1A1	1.43511	433
LHFP	2.34935	434		HMMR	8.85327	434		C18orf54	1.72907	434		PSPH	2.21298	434		R06363	2.28462	434		PRLR	2.22619	434		IMAGE:46930	1.29235	434		PTCRA	1.43421	434
PECAM1	2.348	435		FAM111B	8.83234	435		5031	1.72907	435		CYP7B1	2.2129	435		DSCR8	2.28115	435		ADAMTS7	2.22514	435		IMAGE:428778	1.29235	435		AMT	1.43296	435
KRT18P38	2.3472	436		SLC25A53	8.83146	436		KDR	1.72907	436		DOM3Z	2.21252	436		AI246644	2.27971	436		RHBDL2	2.22222	436		VAV3	1.29191	436		ADAM23	1.43274	436
MECOM	2.34694	437		CNPY4	8.81134	437		AA062814	1.72309	437		PTPRC	2.21176	437		GOPC	2.27735	437		VMA21	2.22123	437		GNG2	1.29191	437		MDM2	1.4322	437
NASP	2.3452	438		41522	8.78363	438		HNRNPA2B1	1.72309	438		WNK1	2.20952	438		EWSR1	2.27679	438		AA687306	2.22056	438		IMAGE:134206	1.29101	438		EMP1	1.432	438
DEDD	2.34517	439		ADAMTS18	8.77034	439		PIM2	1.72309	439		RRM1	2.20376	439		ACER3	2.27578	439		AI277000	2.21914	439		ZNF826	1.29012	439		GUSBP3	1.43151	439
NM_018633	2.34426	440		BG707880	8.74901	440		11920	1.72309	440		DHRS1	2.20346	440		AA703310	2.27207	440		AA769099	2.21801	440		PODN	1.29012	440		LYRM1	1.4309	440
SIGLEC7	2.34421	441		PNPLA3	8.74184	441		1520	1.72309	441		CXADR	2.20013	441		RTDR1	2.26819	441		N56915	2.21681	441		TNFRSF10B	1.29012	441		216477_at	1.43018	441
LPHN3	2.34298	442		MAP4K2	8.73214	442		UBQLN1	1.72309	442		RASA2	2.2	442		UBE2O	2.26728	442		ZFYVE16	2.21636	442		GPRC5B	1.28967	442		PRG4	1.42889	442
TRHDE	2.34122	443		SCN3A	8.71987	443		OGT	1.72309	443		PRKAB2	2.19647	443		MED13	2.26498	443		ARPP21	2.21469	443		IMAGE:210787	1.28967	443		TMEM259	1.42874	443
STK3	2.34018	444		MIR210HG	8.71108	444		SLBP	1.71713	444		DHCR7	2.19366	444		T83909	2.26349	444		SAV1	2.21466	444		IMAGE:123952	1.28967	444		ARFIP1	1.42718	444
SIGLEC15	2.33903	445		KIF20A	8.70375	445		RALB	1.71713	445		GRIA1	2.19162	445		UBA6	2.26199	445		ZNF37B	2.21319	445		PLA2G16	1.28967	445		MICB	1.42496	445
RXRA	2.33871	446		AI459554	8.68896	446		COPS5	1.71713	446		RBM9	2.19144	446		TMF1	2.26102	446		CXXC4	2.21198	446		IMAGE:269671	1.28922	446		TOR1A	1.42488	446
P2RX3	2.33866	447		GABRD	8.66017	447		LEPROTL1	1.71713	447		CDK18	2.19112	447		AI700517	2.25793	447		LOC149351	2.21053	447		IMAGE:80371	1.28877	447		SLCO3A1	1.42485	447
PTMA	2.33862	448		BF723605	8.63712	448		8338	1.71713	448		RXRA	2.18994	448		C9orf30	2.25741	448		ZNF470	2.21033	448		STIP1	1.28833	448		RGS9	1.42399	448
TMEM176A	2.33837	449		SPDYA	8.63406	449		SNHG6	1.71713	449		CEBPG	2.18961	449		AI393427	2.25581	449		CACYBP	2.20851	449		ZNF250	1.28833	449		DDR1-AS1	1.42396	449
GPR137B	2.33682	450		BC035239	8.58323	450		11842	1.71119	450		CYP2A13	2.18619	450		DNAJC12	2.25449	450		C9orf114	2.20577	450		IMAGE:415231	1.28788	450		LAMA4	1.42384	450
THAP1	2.33653	451		ZDHHC22	8.5783	451		GLOD4	1.71119	451		C10orf10	2.18603	451		USP40	2.25292	451		AI074451	2.20033	451		FJX1	1.28788	451		EVA1B	1.42197	451
TIMM8A	2.33605	452		KIRREL	8.56823	452		8749	1.71119	452		BMP2	2.18182	452		AW005866	2.25052	452		AI351786	2.19968	452		COL6A2	1.28788	452		GREM2	1.42187	452
ARMC8	2.33347	453		ESYT3	8.56602	453		HMGCS1	1.71119	453		NAALAD2	2.18182	453		STC2	2.25047	453		R01165	2.198	453		IMAGE:208904	1.28788	453		HRH3	1.42185	453
SLC7A2	2.32997	454		LOC100507501	8.55147	454		11760	1.71119	454		DDIT3	2.18139	454		T67467	2.24889	454		FKBP11	2.19662	454		ATRNL1	1.28788	454		CCDC70	1.42105	454
LOC442715	2.32842	455		GCNT3	8.5298	455		FOXM1	1.71119	455		U2AF1	2.17714	455		FAM198B	2.24789	455		AI828075	2.19623	455		DPF3	1.28744	455		RPS6KA4	1.4204	455
RNU7-65P	2.32835	456		MYCL1	8.52257	456		LSM5	1.71119	456		ONECUT2	2.17687	456		SETD5	2.24576	456		H02904	2.19598	456		FOXA3	1.28744	456		SMOX	1.41969	456
KIAA0408	2.32667	457		CDC45	8.51881	457		15841	1.71119	457		RAD51	2.17037	457		R92011	2.24316	457		AA885191	2.19539	457		SYNJ1	1.28699	457		APOL2	1.41777	457
STAB1	2.32596	458		LRRC16A	8.50755	458		ZNF706	1.70527	458		ITCH	2.16867	458		AI697700	2.24206	458		RAB18	2.19417	458		ASTN1	1.28699	458		PLEKHF1	1.41628	458
NUBPL	2.32555	459		TMIE	8.45289	459		5980	1.70527	459		UGT2B17	2.16842	459		AA621488	2.2401	459		RBM23	2.19083	459		SNORA37	1.28654	459		PAK1	1.41623	459
HS2ST1	2.3231	460		GIT2	8.44076	460		PLAGL1	1.70527	460		WSB1	2.1663	460		LRCH3	2.23874	460		AI025823	2.19034	460		TUBA4A	1.28654	460		VPS4A	1.41608	460
SOCS3	2.3188	461		NLRP1	8.43484	461		GFM1	1.70527	461		HPRT1	2.16513	461		SLC16A6	2.23759	461		H93502	2.18808	461		AQP4	1.28654	461		RANBP3	1.41573	461
PCNP	2.31691	462		AF085997	8.4006	462		H96090	1.70527	462		EPHA1	2.1645	462		NIN	2.2366	462		HPRT1	2.18755	462		IMAGE:135752	1.28654	462		ADAM15	1.41547	462
AL049387	2.31602	463		GABBR2	8.39733	463		EIF5	1.70527	463		MKNK2	2.16176	463		PCSK7	2.23608	463		AW051206	2.18745	463		TNRC6A	1.28654	463		RAD17	1.41504	463
RARRES1	2.31479	464		AI692665	8.39526	464		SYNCRIP	1.70527	464		UGCG	2.16133	464		NUDCD1	2.23588	464		LOC646179	2.18635	464		TNXB	1.28654	464		SEMA3F	1.41403	464
SCN1A	2.31461	465		GGT5	8.39204	465		POT1	1.70527	465		LILRP2	2.16092	465		R37028	2.23368	465		AI990909	2.18552	465		BCDIN3D	1.2861	465		INCENP	1.4139	465
MAP7	2.31432	466		LRRN2	8.38834	466		16319	1.70527	466		CDK1	2.15942	466		RPP14	2.23237	466		AA704752	2.18389	466		LYN	1.2861	466		HDAC2	1.41373	466
IGLV3-19	2.314	467		CASC5	8.38702	467		SLC7A11	1.70527	467		RPS6KB1	2.15929	467		NHSL1	2.23143	467		SNX22	2.1836	467		SLC30A10	1.2861	467		FCF1	1.41272	467
KIF18B	2.31388	468		GGH	8.38241	468		CBWD5	1.70527	468		YTHDC1	2.15815	468		NSD1	2.23089	468		MTX3	2.18356	468		ITGA4	1.2861	468		RAB5A	1.41259	468
SSB	2.31141	469		GPR6	8.36586	469		PGGT1B	1.69937	469		ADAM17	2.1581	469		N21221	2.23077	469		H20791	2.1794	469		CYP4A11	1.28565	469		GABRR1	1.41234	469
ZBED4	2.30949	470		NMU	8.36312	470		HMGB3	1.69937	470		CHRNA5	2.15758	470		CKLF	2.22907	470		AA223929	2.17933	470		SLC26A8	1.28521	470		RAG2	1.4119	470
APOOL	2.30717	471		AF274934	8.35959	471		NUP35	1.69937	471		P4HA2	2.15676	471		AFG3L1	2.22864	471		TTTY5	2.17555	471		IMAGE:229862	1.28476	471		SLC12A9	1.4117	471
UBE2H	2.3001	472		KIF4A	8.35317	472		DYRK3	1.69937	472		BAZ2A	2.1542	472		RSF1	2.22658	472		N62572	2.1753	472		IMAGE:418197	1.28476	472		SFTPC	1.41007	472
NPPB	2.29822	473		MCOLN3	8.35236	473		NBN	1.69937	473		NNMT	2.15283	473		AA594104	2.2259	473		AA564741	2.17094	473		IMAGE:34400	1.28432	473		UGT2B28	1.40954	473
SCRN1	2.29794	474		AI207496	8.29368	474		RB1CC1	1.69937	474		ARL6IP1	2.15253	474		AI453576	2.22517	474		CRYZL1	2.16747	474		DEFB129	1.28432	474		FRY	1.40946	474
FAM189A1	2.29595	475		AL832143	8.27937	475		8289	1.69937	475		BNIP3	2.1508	475		AI521216	2.22343	475		GNB4	2.16667	475		IMAGE:726675	1.28432	475		NFKBIL1	1.40916	475
MAPKBP1	2.29439	476		YIPF6	8.27795	476		9860	1.69937	476		XYLB	2.14912	476		AA132172	2.2225	476		FAM30A	2.16635	476		PPP1R1B	1.28432	476		DCN	1.4088	476
ZBBX	2.29402	477		SYN2	8.26822	477		UCHL5	1.69937	477		NKTR	2.14871	477		C14orf181	2.21636	477		MRPS5	2.16552	477		IMAGE:50486	1.28432	477		ZZZ3	1.4087	477
TANK	2.29252	478		CA2	8.25066	478		11019	1.69937	478		LIN7A	2.14815	478		LOC100287411	2.21622	478		N39610	2.1641	478		IMAGE:31858	1.28432	478		ARID1A	1.40858	478
ROR2	2.29059	479		AF143875	8.24402	479		EIF4E	1.69937	479		STK16	2.14763	479		C6orf62	2.21591	479		AA228973	2.16327	479		IMAGE:303200	1.28432	479		WDTC1	1.40838	479
SI	2.29057	480		SH3GL2	8.23019	480		13858	1.69349	480		CDK16	2.14644	480		CYP4Z1	2.21569	480		AA747713	2.16129	480		IMAGE:132630	1.28432	480		MTPAP	1.40819	480
CIITA	2.28995	481		BC041415	8.22706	481		ASPHD2	1.69349	481		E2F3	2.14526	481		DNAJB11	2.21495	481		LOC100130837	2.15962	481		FLNA	1.28387	481		PPFIA1	1.40723	481
BGN	2.28984	482		1565820_x_at	8.22222	482		RUVBL1	1.69349	482		ZFR2	2.14516	482		T86835	2.21158	482		AI021908	2.15808	482		IMAGE:417691	1.28387	482		MAGOHB	1.40715	482
IFT140	2.28926	483		MUC16	8.20341	483		POLE4	1.69349	483		EZH2	2.145	483		Z38520	2.20904	483		AI817926	2.15611	483		IMAGE:1055649	1.28387	483		213777_s_at	1.40688	483
NM_025117	2.28849	484		AL117464	8.19706	484		R12808	1.69349	484		TSC22D2	2.14326	484		N58146	2.20896	484		N40615	2.15484	484		EMILIN1	1.28343	484		ABCC9	1.40541	484
SMARCA5	2.2879	485		GTSE1	8.1955	485		AA775283	1.69349	485		RUNDC3B	2.14191	485		C6orf115	2.20799	485		AI004034	2.15447	485		IMAGE:141684	1.28343	485		MAP7	1.40506	485
SLC12A1	2.28507	486		BC037885	8.19475	486		RAE1	1.69349	486		U46120	2.1411	486		C7orf44	2.20634	486		C18orf21	2.15419	486		TUBB1	1.28343	486		ROBO4	1.4044	486
ECT2	2.28459	487		SV2A	8.19146	487		TRIM66	1.68763	487		PON1	2.14035	487		EEPD1	2.20621	487		AI939304	2.15344	487		LOC100288990	1.28343	487		ONECUT2	1.40382	487
KLHL11	2.28125	488		LOC100509302	8.15386	488		AA449834	1.68763	488		BRD4	2.13752	488		C21orf37	2.20596	488		LOC100190986	2.15208	488		FLJ44124	1.28298	488		VAMP4	1.40367	488
CDKN2A	2.28059	489		AA543084	8.14371	489		11964	1.68763	489		APOC4	2.13737	489		AI022667	2.20527	489		KIAA1522	2.15127	489		FGF14	1.28298	489		AF339807	1.40355	489
ANXA2	2.27956	490		C3orf67	8.13337	490		H67667	1.68763	490		BRD3	2.13703	490		JMY	2.2049	490		COQ4	2.15094	490		IMAGE:234127	1.28254	490		BRCA2	1.40213	490
IFIT1	2.27923	491		BC043288	8.08112	491		ZNF202	1.68763	491		MMP16	2.136	491		COPB1	2.20356	491		AI198847	2.15	491		IMAGE:362544	1.28254	491		ACTN3	1.40205	491
C22orf43	2.2785	492		E2F8	8.07462	492		NHP2L1	1.68763	492		GOLGA2	2.13405	492		GDAP1	2.19979	492		DOK3	2.14957	492		PTPRR	1.28254	492		FAM110B	1.40116	492
CCDC88C	2.27758	493		PPP4R4	8.05172	493		13052	1.68763	493		TOMM34	2.13353	493		AI051940	2.1991	493		AI821935	2.1487	493		FRZB	1.2825	493		NRXN3	1.40046	493
SFRS18	2.27741	494		H18218	8.02149	494		RRP15	1.68763	494		GTF2A1	2.13265	494		LOC148189	2.19881	494		AI288371	2.14286	494		NKAIN4	1.28209	494		GPD2	1.4	494
PARVB	2.27665	495		HMP19	8.01945	495		NDUFB6	1.68179	495		SLC35A2	2.1314	495		TMEM55A	2.19637	495		W87939	2.13861	495		IMAGE:754260	1.28209	495		AK021992	1.39958	495
ZNF667	2.27628	496		ABCA13	8.01636	496		1085	1.68179	496		CDC42	2.13066	496		AA004412	2.19608	496		AA934016	2.13793	496		CPXM1	1.28209	496		KAZN	1.39935	496
ADAMTS2	2.27479	497		USP22	7.99381	497		ESYT1	1.68179	497		SFRS17A	2.13059	497		NRN1	2.19248	497		MC1R	2.13759	497		CDCA5	1.28209	497		PPP2R1B	1.39892	497
ERCC6L	2.27435	498		NFKBIB	7.99133	498		AA457116	1.68179	498		BOP1	2.12933	498		R37637	2.19081	498		T85301	2.13732	498		KSR1	1.28165	498		PTMA	1.39829	498
NINJ2	2.27429	499		PCDHGB6	7.98566	499		7518	1.68179	499		ZFYVE9	2.12836	499		AW051767	2.18702	499		AI140531	2.13717	499		CENPF	1.28165	499		C9orf78	1.39747	499
DBNDD1	2.2716	500		CHD5	7.96514	500		H09124	1.68179	500		GNB2L1	2.12695	500		FAM72A	2.18534	500		AI003576	2.1362	500		IMAGE:290339	1.2812	500		MEF2C	1.39704	500
MBP	2.27055	501		MXD3	7.96168	501		MRPL15	1.68179	501		INSR	2.12688	501		NETO2	2.18491	501		AI796248	2.13441	501		DDX17	1.2812	501		221420_at	1.39689	501
C10orf10	2.26966	502		AF085859	7.95771	502		APBB2	1.67597	502		GOLGA1	2.12568	502		AA713522	2.18462	502		R41682	2.13408	502		IMAGE:121154	1.2812	502		USP33	1.39683	502
GOLGA8B	2.26789	503		SNX5	7.95682	503		EFHD1	1.67597	503		ADRBK2	2.125	503		H48540	2.18357	503		DEPDC1	2.13322	503		TREML1	1.2812	503		BIRC3	1.39655	503
SLC22A6	2.26779	504		APOA2	7.95383	504		3701	1.67597	504		LAMA1	2.12457	504		PCMTD1	2.18302	504		AI221251	2.13183	504		ZNF488	1.2812	504		C15orf39	1.39649	504
MMP20	2.26758	505		UBR4	7.94985	505		TNIK	1.67018	505		GPR126	2.12421	505		AI242476	2.18052	505		TPRG1	2.13003	505		CIT	1.28076	505		PMF1	1.3963	505
NOD2	2.26679	506		TAF9B	7.94424	506		YDJC	1.67018	506		HHLA1	2.12379	506		FNDC3B	2.18007	506		OXR1	2.12856	506		CAMKV	1.28076	506		FBXL5	1.39527	506
CAPN6	2.26622	507		DOC2A	7.94252	507		KIAA0895	1.67018	507		H10776	2.11958	507		AA005336	2.17907	507		SH3TC2	2.125	507		IMAGE:415010	1.27987	507		AL137705	1.39514	507
KLKB1	2.26533	508		RIPPLY3	7.93792	508		ZCCHC3	1.67018	508		KIF3A	2.11886	508		SAMD5	2.17895	508		AKAP8L	2.12491	508		DNAJB2	1.27987	508		SLC7A1	1.39333	508
KLHL5	2.26253	509		KCNQ2	7.9152	509		16270	1.67018	509		NVL	2.11842	509		AI251870	2.1757	509		AA487503	2.12399	509		IMAGE:782769	1.27987	509		BUB1	1.39291	509
SFTPB	2.26221	510		EGOT	7.91044	510		NT5C	1.67018	510		NCAM2	2.11735	510		AI762468	2.17537	510		AA931290	2.12234	510		CLEC4M	1.27987	510		PKP1	1.39272	510
EPAG	2.26161	511		PCDHGB7	7.90732	511		NONO	1.67018	511		SMC2	2.11702	511		TRPM7	2.17039	511		AA888887	2.12186	511		IMAGE:294945	1.27987	511		P2RX4	1.39252	511
TLR5	2.26024	512		R44930	7.90465	512		MRPS31	1.6644	512		LOC727787	2.11013	512		C12orf45	2.16814	512		TCTE3	2.12141	512		IMAGE:417461	1.27955	512		ZRSR2	1.39227	512
TBC1D1	2.25816	513		CNTN2	7.90156	513		KIAA0753	1.6644	513		OVOL1	2.10811	513		C11orf30	2.16754	513		AI423837	2.12027	513		IMAGE:51606	1.27943	513		FAM169A	1.392	513
THBS1	2.25814	514		CR2	7.88663	514		13910	1.6644	514		H2AFX	2.10781	514		HKDC1	2.16581	514		ANGPTL3	2.11834	514		LOC285733	1.27943	514		POLG	1.3913	514
AU146999	2.25796	515		FLT1	7.88341	515		OSGIN2	1.65864	515		TM4SF4	2.10526	515		C8orf38	2.16536	515		AI184143	2.11811	515		IMAGE:279963	1.27899	515		FAM162A	1.39112	515
RHO	2.25581	516		NUP62CL	7.87997	516		EPS8	1.65864	516		TTK	2.09821	516		COX7B2	2.16364	516		AI074020	2.11804	516		BAIAP2	1.27899	516		TPM1	1.39095	516
CST2	2.25457	517		BE502785	7.8786	517		W80637	1.65864	517		TRAK1	2.09804	517		R39803	2.16304	517		FAM120A	2.1171	517		INPP5E	1.27854	517		PTK6	1.39054	517
KRR1	2.25373	518		C21orf58	7.87755	518		DERA	1.65864	518		BGN	2.09663	518		SLC25A37	2.16014	518		LYRM7	2.11581	518		IMAGE:1031182	1.27854	518		G3BP1	1.39048	518
TCF4	2.25304	519		KCNH5	7.87438	519		SNX14	1.65864	519		HIST2H4B	2.09588	519		TULP4	2.16012	519		N74487	2.11497	519		CRMP1	1.2781	519		HCRP1	1.38972	519
NCAPG	2.25264	520		AK022113	7.86732	520		17177	1.65864	520		LRCH1	2.09326	520		N32847	2.16	520		R48991	2.11356	520		FSD1	1.2781	520		RPS3A	1.38925	520
C7orf28B	2.25185	521		AF147404	7.86347	521		PTPRD	1.65864	521		ADH1B	2.0929	521		T87123	2.15942	521		H61638	2.10968	521		DYRK3	1.2781	521		LPPR3	1.38897	521
NM_015437	2.25142	522		FLJ22184	7.84588	522		MRPS21	1.6529	522		ABHD2	2.09144	522		RBM12B	2.15865	522		AI690050	2.10748	522		IMAGE:76179	1.27766	522		208043_at	1.38855	522
RRAGB	2.25093	523		PRSS3	7.84186	523		7027	1.6529	523		RAD23A	2.09004	523		CCDC110	2.15789	523		CNOT4	2.10274	523		IMAGE:46933	1.27721	523		CTPS1	1.38776	523
EPAS1	2.24954	524		PLEKHM1	7.84094	524		YWHAG	1.6529	524		IGL@	2.08871	524		NRP1	2.15729	524		AI768144	2.1023	524		SIAH1	1.27721	524		TNFSF11	1.38745	524
TMX1	2.24908	525		ZACN	7.83211	525		AA449762	1.6529	525		LPCAT1	2.08815	525		N75945	2.15428	525		ZNF207	2.10201	525		IMAGE:40963	1.27721	525		ALPL	1.38697	525
AF052091	2.24874	526		BAALC	7.82852	526		7156	1.6529	526		IFRD1	2.08036	526		CRELD2	2.15401	526		AL040670	2.10166	526		OR2C3	1.27721	526		220900_at	1.38596	526
CPSF1	2.24812	527		PNMA6C	7.82283	527		2779	1.64718	527		BATF	2.07986	527		F10665	2.14916	527		T17261	2.10091	527		PDXK	1.27677	527		POU2F3	1.38587	527
CDON	2.24719	528		GINS1	7.81738	528		SWAP70	1.64718	528		SEC61G	2.07981	528		AA084511	2.14878	528		AA683421	2.10078	528		FAIM2	1.27677	528		EFS	1.3858	528
DCK	2.24626	529		C1orf173	7.81613	529		1134	1.64718	529		TBL1X	2.07955	529		N66063	2.14737	529		AA604944	2.1006	529		FCN2	1.27633	529		207963_at	1.38576	529
FAP	2.24612	530		RBP2	7.81114	530		NLRP2	1.64718	530		NOP14	2.07895	530		SEMA6A	2.14696	530		AA827084	2.095	530		MIMT1	1.27633	530		RANBP1	1.38547	530
CAV2	2.24606	531		KIF24	7.80818	531		DDHD1	1.64718	531		ABCC2	2.07595	531		AW009084	2.14528	531		RNF157	2.09342	531		C8orf31	1.27633	531		PXMP4	1.38523	531
LTBP3	2.24548	532		HAPLN1	7.80762	532		AA504652	1.64718	532		SERPINA2	2.07463	532		LOC399491	2.14339	532		H10228	2.09311	532		IMAGE:1031086	1.27633	532		RNF10	1.38438	532
TJP3	2.24301	533		KIF18A	7.79998	533		PMPCB	1.64718	533		PARVB	2.07447	533		AA278887	2.14134	533		ZIC2	2.09247	533		C7orf49	1.27589	533		ACR	1.38423	533
AL137378	2.24279	534		ZNF711	7.79762	534		15573	1.64148	534		CYP51A1	2.07338	534		AA398823	2.14088	534		ZCCHC6	2.09238	534		IGFL1	1.27589	534		BTF3	1.38416	534
IFI44L	2.23989	535		BC029570	7.79394	535		13459	1.64148	535		L11372	2.07333	535		NBEA	2.14027	535		AI699377	2.09187	535		UCK2	1.27544	535		COL17A1	1.38402	535
LAMB3	2.23525	536		NELL1	7.78273	536		SNAP25	1.64148	536		MMRN1	2.07273	536		OGFOD1	2.13825	536		T91393	2.09146	536		RD3	1.27544	536		HNF4A	1.38298	536
C1orf103	2.23245	537		TMEM234	7.77209	537		POSTN	1.64148	537		BTN3A1	2.07018	537		MKNK2	2.1366	537		AA179962	2.09125	537		KRT4	1.27544	537		SRSF2	1.38117	537
PHYHIP	2.23065	538		DNAAF3	7.76566	538		15493	1.64148	538		TAF13	2.06818	538		AA701948	2.13646	538		W06975	2.09053	538		IMAGE:126883	1.27544	538		POM121C	1.38104	538
SPARC	2.22739	539		LITAF	7.76218	539		3571	1.6358	539		TAF1	2.06742	539		H11093	2.13481	539		AI268241	2.09052	539		GPSM1	1.27544	539		RPL11	1.38072	539
ZNF84	2.22559	540		SOX2-OT	7.72344	540		KDM1A	1.6358	540		C14orf1	2.06358	540		AA936546	2.13311	540		RNF121	2.09023	540		IMAGE:812127	1.27544	540		ALDH8A1	1.38069	540
IGKC	2.2243	541		CBX2	7.72008	541		KIAA0226L	1.6358	541		L09234	2.06061	541		N71364	2.12759	541		R43037	2.08873	541		IMAGE:35308	1.27544	541		TBXA2R	1.38061	541
DSN1	2.22377	542		MED18	7.71521	542		3510	1.6358	542		CPT1B	2.05902	542		AI022132	2.12446	542		AK2	2.08866	542		USP12	1.275	542		MAGEH1	1.38045	542
BRD7	2.2237	543		LOC100506676	7.70556	543		5040	1.6358	543		HIST1H4C	2.05774	543		H00647	2.12256	543		H1FX	2.08656	543		VSIG4	1.275	543		RPL18AP3	1.37983	543
PDE4DIP	2.22273	544		TTC9	7.70275	544		EXOC2	1.6358	544		TRIM3	2.05759	544		AA004622	2.12086	544		AA889554	2.08421	544		NALCN	1.275	544		BAZ1B	1.3794	544
TMEM5	2.22257	545		DOCK9	7.69881	545		MCM6	1.6358	545		PMS2CL	2.05669	545		AI870634	2.11897	545		AI016820	2.08383	545		IMAGE:429439	1.27456	545		IQCC	1.3782	545
PLA2G3	2.22154	546		FAM83D	7.67905	546		15443	1.6358	546		PABPC1	2.05336	546		H42227	2.11747	546		AI076397	2.08353	546		CRABP2	1.27456	546		ST8SIA3	1.37793	546
TCL6	2.22117	547		FRZB	7.67624	547		ZMYM1	1.6358	547		CDKN1B	2.0531	547		ERMN	2.11599	547		NBR1	2.08314	547		NCS1	1.27456	547		ROR1	1.37688	547
MLL2	2.21975	548		TFB2M	7.6626	548		PASK	1.6358	548		TMEM159	2.05	548		W79211	2.11578	548		C2orf67	2.08269	548		STX2	1.27456	548		MADCAM1	1.37647	548
YAF2	2.21884	549		NR6A1	7.65618	549		16659	1.6358	549		ZNF197	2.04878	549		H67156	2.11342	549		SCRT1	2.0824	549		IMAGE:202414	1.27412	549		XPO6	1.37639	549
ATM	2.21847	550		CDC6	7.65072	550		FHL1	1.6358	550		TPI1	2.04597	550		SHISA3	2.11315	550		AI248760	2.082	550		IL1RL1	1.27412	550		PLXNA1	1.37563	550
WSB1	2.21697	551		CRYBA2	7.64696	551		RAB22A	1.63014	551		TULP3	2.0459	551		R45003	2.11158	551		AI346765	2.08102	551		CCNJL	1.27368	551		ARPC1B	1.37515	551
NM_018592	2.21581	552		KIAA0101	7.64086	552		HDAC2	1.63014	552		CRYGD	2.045	552		ZNF207	2.11007	552		AA807258	2.08	552		PDE4DIP	1.27368	552		GABPB1	1.375	552
HSPA6	2.2136	553		CLPB	7.61921	553		RCN1	1.63014	553		EAPP	2.04065	553		C10orf25	2.10667	553		AA044184	2.07955	553		IMAGE:195314	1.27368	553		COL4A3	1.37481	553
VDR	2.21066	554		P4HA1	7.59622	554		SENP1	1.63014	554		CEP152	2.03922	554		RORC	2.10649	554		PTRF	2.07948	554		IMAGE:205459	1.27324	554		CDH5	1.37422	554
LIPF	2.2093	555		SYT4	7.59021	555		OSTM1	1.63014	555		MDFI	2.03817	555		YARS	2.1016	555		KIAA1432	2.07921	555		FABP4	1.27324	555		TP53TG1	1.3737	555
ACSM5	2.20734	556		LOC100505709	7.56452	556		UBE2D2	1.63014	556		EI24	2.03765	556		R32648	2.10023	556		AA993953	2.07692	556		GDA	1.27324	556		TOX	1.37335	556
IDS	2.20616	557		MUC15	7.55424	557		G3BP1	1.63014	557		CEBPZ	2.03758	557		MGAT4B	2.10002	557		R93354	2.07661	557		IMAGE:193937	1.27279	557		ZC3H13	1.37326	557
CCNA2	2.2057	558		KRTAP19-1	7.54739	558		IBTK	1.63014	558		ZNF124	2.03712	558		LOC730183	2.09771	558		AI142584	2.075	558		IMAGE:726523	1.27279	558		LSS	1.37277	558
RASAL1	2.2048	559		GINS4	7.521	559		14343	1.6245	559		PPP1R14BP1	2.03518	559		GLTSCR1	2.09687	559		LNPEP	2.07482	559		BAZ1A	1.27279	559		FZD5	1.37229	559
MARS	2.20442	560		ARVCF	7.5206	560		705	1.6245	560		KIF2C	2.03378	560		GOSR2	2.09508	560		FBN1	2.07477	560		IMAGE:34307	1.27279	560		ZSWIM8	1.37184	560
STK17B	2.19915	561		MTUS2	7.50962	561		SCD	1.6245	561		LILRB3	2.03165	561		N25619	2.09367	561		NACC1	2.07401	561		GTSE1	1.27279	561		PAPPA2	1.37168	561
AMBRA1	2.19905	562		FAM57B	7.50263	562		4578	1.6245	562		PDGFRA	2.02632	562		MYO5A	2.0916	562		R42730	2.07377	562		TSPAN11	1.27279	562		CDKN1C	1.37083	562
KIF3C	2.19834	563		RIMKLA	7.49976	563		AA040269	1.6245	563		Z73903	2.02627	563		INO80	2.0915	563		AI822035	2.07373	563		IMAGE:40296	1.27235	563		207779_at	1.37079	563
FLJ42627	2.1956	564		AF454553	7.49387	564		9471	1.6245	564		AF003738	2.02542	564		FAM40B	2.09114	564		AA744550	2.0736	564		IMAGE:1030959	1.27235	564		HAPLN1	1.37059	564
CTSZ	2.19547	565		FANCI	7.49003	565		TRA2B	1.6245	565		ERBB3	2.02341	565		RIMS2	2.09112	565		HPS4	2.07125	565		TRIB2	1.27235	565		WAS	1.37059	565
A2M	2.19477	566		TMOD2	7.47688	566		TELO2	1.61888	566		PTP4A1	2.02062	566		H74330	2.09105	566		AA570454	2.07036	566		GEM	1.27191	566		OXT	1.36994	566
TAF2	2.19036	567		IQGAP3	7.47516	567		5114	1.61888	567		TP53	2.02049	567		DNMT3B	2.09042	567		SLC25A15	2.0701	567		C9orf27	1.27191	567		AAAS	1.36879	567
PPIG	2.19024	568		ZFAND5	7.47357	568		9571	1.61888	568		PTCH1	2.01955	568		AGMAT	2.08951	568		AA150484	2.06987	568		IMAGE:199327	1.27191	568		AL137435	1.36866	568
HAB1	2.19017	569		CARHSP1	7.47124	569		ANXA2R	1.61888	569		ZNF354A	2.01855	569		PRLR	2.08894	569		W58441	2.06977	569		SLC30A3	1.27147	569		PRRC2A	1.36853	569
ASCL1	2.18947	570		AI393753	7.44538	570		PSME3	1.61888	570		HEXA	2.01799	570		ULK3	2.08683	570		AI032733	2.06968	570		DRG1	1.27147	570		IGSF1	1.36743	570
LIG1	2.18584	571		STMN2	7.44118	571		LOC728392	1.61888	571		ERG	2.01595	571		GRHL2	2.08501	571		AI913261	2.06953	571		ETV1	1.27147	571		XYLT2	1.36716	571
CHAT	2.18554	572		SHCBP1	7.42592	572		VPS45	1.61888	572		NR2E1	2.01587	572		TEX12	2.08284	572		ANGPT2	2.06902	572		IMAGE:431215	1.27103	572		SH3BGRL	1.36695	572
KIAA0485	2.1845	573		DNAH2	7.41808	573		MAGEA6	1.61888	573		INPP5A	2.01529	573		STK4	2.08193	573		FBXO7	2.0678	573		IMAGE:22374	1.27103	573		UBN1	1.36688	573
ITGAM	2.1817	574		MCM10	7.40969	574		CCS	1.61888	574		TRIM9	2.01471	574		FLT1	2.08045	574		T85105	2.06709	574		IMAGE:1031194	1.27103	574		FEM1B	1.36673	574
C12orf29	2.17779	575		SEZ6L	7.40348	575		SLC25A40	1.61328	575		APOB	2.01449	575		EIF3B	2.08034	575		AA582989	2.06692	575		PSG3	1.27059	575		SCIN	1.36606	575
UGT1A3	2.17778	576		FMR1NB	7.39601	576		DGAT1	1.61328	576		TCEB1	2.01384	576		IGHMBP2	2.07826	576		THAP5	2.06228	576		RAD51	1.27059	576		RAD54B	1.36532	576
MSX2	2.17647	577		TMEM255B	7.39295	577		5251	1.61328	577		HAUS3	2.01379	577		PL-5283	2.07818	577		N66563	2.06163	577		FAM192A	1.27059	577		METAP2	1.36522	577
C3orf63	2.17598	578		CENPI	7.38963	578		H77486	1.61328	578		ZNF91	2.01204	578		C5orf41	2.07713	578		R67259	2.06116	578		IMAGE:235149	1.27059	578		AP2S1	1.36441	578
SORBS3	2.17525	579		HS3ST1	7.38435	579		AA418878	1.61328	579		CYCS	2.01075	579		PIGM	2.0766	579		AI633507	2.06116	579		CNTRL:CIDE-B-MYC	1.27059	579		C2orf54	1.36364	579
SYT12	2.17517	580		RUNX1	7.37169	580		7924	1.61328	580		MED6	2.01042	580		CYBB	2.07609	580		AI793211	2.0607	580		SSX3	1.27015	580		DOT1L	1.36355	580
ENTPD4	2.17444	581		WDR76	7.36446	581		SOCS1	1.61328	581		JRK	2.01036	581		KDM2B	2.07484	581		W87394	2.05993	581		IMAGE:279583	1.27015	581		ZNF324B	1.36331	581
MAP4K4	2.17401	582		SMNP	7.36175	582		CCDC43	1.61328	582		LOC653888	2.00863	582		CD36	2.07446	582		AI076683	2.05825	582		IMAGE:49922	1.27015	582		EDA	1.36313	582
LY75	2.17071	583		TTC7A	7.33825	583		1154	1.61328	583		DOCK4	2.00807	583		NAV1	2.07419	583		AA813774	2.05714	583		IMAGE:50313	1.27015	583		MYL6	1.36283	583
ASPN	2.17019	584		ANK2	7.33385	584		KCNAB1	1.61328	584		TUBB4	2.00741	584		GPBP1	2.07407	584		AI034331	2.05697	584		IMAGE:122787	1.27015	584		MBNL1	1.36276	584
TRIM49	2.16795	585		PANX2	7.33065	585		15949	1.61328	585		KRR1	2.00645	585		PRDM10	2.07285	585		SAMD9	2.05486	585		MGC5566	1.26971	585		ADORA1	1.36157	585
NCK1	2.16785	586		SOX1	7.33028	586		SYNGR1	1.61328	586		ZNF345	2.00471	586		IDH1	2.07267	586		AI732186	2.05263	586		HBP1	1.2695	586		VPS33B	1.36156	586
SNX7	2.16608	587		AW627717	7.32816	587		10602	1.6077	587		MSI1	2.00312	587		UHRF1	2.07229	587		ATXN3	2.0502	587		IMAGE:363104	1.26927	587		SFN	1.36077	587
CD86	2.16546	588		ECT2	7.32122	588		4324	1.6077	588		EPB41L3	2.00275	588		IRX2	2.07179	588		AI970482	2.04789	588		KEL	1.26927	588		SLC39A9	1.36069	588
DMTF1	2.16454	589		TAPT1	7.31832	589		TRIM45	1.6077	589		ATF5	2.00054	589		AA417105	2.06746	589		AI016773	2.04609	589		LOC100289114	1.26927	589		AV705803	1.36029	589
HOXD3	2.16283	590		EDDM3A	7.31612	590		HAX1	1.6077	590		PRMT1	2.00035	590		ELF2	2.06473	590		C11orf54	2.04292	590		C5orf4	1.26927	590		PTPRF	1.36	590
RUNX1	2.16072	591		DMRT1	7.30805	591		1469	1.60214	591		ATXN3	2	591		DOT1L	2.06352	591		AA482478	2.04112	591		F2	1.26927	591		WHSC1L1	1.35925	591
ABCC9	2.16034	592		C14orf23	7.30055	592		6027	1.60214	592		TPD52L1	2	592		W67655	2.06253	592		N95105	2.04003	592		RPS3A	1.26883	592		FLJ10038	1.35902	592
WNT5A	2.16001	593		SLC38A4	7.29833	593		10399	1.60214	593		U91935	2	593		SYT7	2.06122	593		H46914	2.03954	593		DNAJC4	1.26883	593		SPTLC2	1.35895	593
NM_014163	2.1592	594		FADS1	7.29596	594		TMCO1	1.60214	594		AA554945	2	594		NCRNA00093	2.05923	594		AA302686	2.03791	594		GNAZ	1.26839	594		GCFC2	1.35889	594
SPAG9	2.15835	595		AU147538	7.28237	595		DCP2	1.60214	595		LOC729400	1.99886	595		HS3ST2	2.05891	595		NCAPG2	2.03673	595		IMAGE:489241	1.26839	595		EMR1	1.35831	595
ACE2	2.15801	596		AI684643	7.27861	596		1058	1.60214	596		KRIT1	1.99846	596		SIN3A	2.05882	596		AA532810	2.03613	596		IMAGE:40827	1.26839	596		CEBPE	1.35828	596
DPP6	2.15789	597		SEMA6D	7.27567	597		PKD2	1.60214	597		ARL4C	1.99802	597		H48142	2.05738	597		AA934681	2.0339	597		DSCR4	1.26839	597		HSPB8	1.3579	597
MBTPS2	2.15782	598		AF131779	7.2717	598		9953	1.60214	598		VAPB	1.99801	598		UBE4B	2.0559	598		AI290910	2.03275	598		IMAGE:203122	1.26839	598		RHOBTB3	1.3578	598
NUSAP1	2.15659	599		FAM212B	7.2564	599		PRPSAP2	1.60214	599		SLC31A1	1.99762	599		SGTB	2.05525	599		RCN3	2.03135	599		IMAGE:46844	1.26839	599		CEACAM6	1.35758	599
N54942	2.1538	600		AF131798	7.25219	600		MAGI2	1.60214	600		NCAM1	1.99435	600		RAB24	2.05072	600		AI475680	2.03125	600		GLI2	1.26839	600		RAE1	1.35718	600
COL5A2	2.15242	601		PNLIPRP3	7.25065	601		TNFRSF12A	1.60214	601		TRA2A	1.99328	601		CSTF3	2.0507	601		R66713	2.03078	601		MYCT1	1.26806	601		ANKRD36B	1.35703	601
HIST1H3F	2.15044	602		R20529	7.24932	602		AA669516	1.5966	602		C8G	1.99228	602		TSPAN13	2.05035	602		N58323	2.02977	602		IMAGE:134229	1.26795	602		DGKE	1.35674	602
WARS	2.14866	603		JAKMIP2	7.23697	603		HNRNPA3	1.5966	603		RFC4	1.99155	603		AA876145	2.04977	603		AA703307	2.02965	603		IMAGE:122730	1.26795	603		PAIP1	1.35603	603
ZBTB7A	2.14815	604		ZNF367	7.23295	604		KDM2A	1.5966	604		GGH	1.99115	604		R15994	2.04888	604		PTBP2	2.02786	604		KAZ	1.26795	604		SPTBN1	1.35562	604
SYNC	2.14668	605		LOC646168	7.19773	605		PNMAL1	1.5966	605		AL050106	1.99051	605		T65566	2.04762	605		AI963816	2.02731	605		SLITRK2	1.26751	605		GCKR	1.3551	605
ROBLD3	2.14621	606		CENPK	7.17782	606		6738	1.5966	606		CCNB1	1.99048	606		AA001879	2.04564	606		IRF2BP2	2.0265	606		LOC100130051	1.26751	606		ST6GALNAC4	1.35474	606
LTBP1	2.1455	607		HMGB3	7.17748	607		AA485441	1.5966	607		DNAJB1	1.99025	607		PPFIA1	2.04544	607		AA279977	2.02512	607		IMAGE:383706	1.26751	607		BMP5	1.35455	607
RNF5	2.14286	608		M15530	7.16348	608		ISG20L2	1.59107	608		PTX3	1.98684	608		AA602585	2.04525	608		AA437215	2.02449	608		PIP5K1B	1.26707	608		CLIP2	1.35409	608
DCHS1	2.1419	609		AI743452	7.16015	609		SMC1A	1.59107	609		MTDH	1.98434	609		AA004719	2.0451	609		N52378	2.02432	609		DCLK1	1.26707	609		FAM83E	1.35361	609
TMEM194A	2.13918	610		COL6A1	7.15681	610		11101	1.59107	610		MYO10	1.98323	610		R10704	2.04196	610		LOC100130262	2.02255	610		IMAGE:1031158	1.26707	610		AGGF1	1.35361	610
GINS3	2.1383	611		SRMS	7.15473	611		PSMA2	1.59107	611		HAS2	1.98305	611		N39074	2.04061	611		ZNF354B	2.02254	611		IMAGE:417561	1.26703	611		GULP1	1.35356	611
RGS5	2.13722	612		SERINC2	7.15196	612		NUDCD1	1.59107	612		MSX1	1.98161	612		PLCXD1	2.0394	612		AA782947	2.0213	612		IMAGE:383619	1.26663	612		PLTP	1.3534	612
U52827	2.13419	613		BF509605	7.14645	613		7905	1.59107	613		KIFC1	1.9816	613		R10087	2.03925	613		H38635	2.01932	613		ZFP1	1.26663	613		STK24	1.3527	613
CYTH1	2.13189	614		INSM1	7.13576	614		FAM83D	1.59107	614		ZC3H7B	1.98137	614		AI475473	2.03906	614		KIAA1244	2.01544	614		CDKL2	1.26663	614		ZNF207	1.35235	614
MMACHC	2.13129	615		LMNB1	7.12951	615		SAE1	1.59107	615		CYP21A2	1.98136	615		NGEF	2.03784	615		PDIA3	2.01487	615		IMAGE:1048655	1.26576	615		DSTNP2	1.35174	615
MKI67	2.12804	616		C6orf10	7.11905	616		ATG5	1.58557	616		SH3GL2	1.97895	616		R23213	2.03714	616		AA535365	2.01256	616		IMAGE:196325	1.26576	616		FAM208A	1.35167	616
ZNF83	2.12789	617		HSPD1	7.11706	617		C19orf63	1.58557	617		PLK2	1.97884	617		SECISBP2	2.03629	617		N23897	2.01148	617		FOXJ1	1.26576	617		AL137378	1.35162	617
NACC2	2.12749	618		TTLL6	7.11513	618		5496	1.58557	618		MTA1	1.97738	618		SCAF1	2.03529	618		SPCS3	2.01122	618		IMAGE:321495	1.26576	618		TCEAL4	1.35134	618
PDPK1	2.12557	619		MAG	7.10212	619		5787	1.58557	619		ETV6	1.97638	619		SP110	2.03483	619		LOC727973	2.01114	619		IMAGE:377535	1.26576	619		CYP2A7	1.35115	619
TRAJ17	2.12383	620		TMPO	7.10083	620		CHCHD3	1.58557	620		HNRPDL	1.97481	620		PDCD5	2.03482	620		ATG2B	2.01033	620		IMAGE:487035	1.26532	620		HNF4G	1.35079	620
MTMR7	2.12232	621		EFNB3	7.10073	621		6627	1.58557	621		RGS11	1.97462	621		ANKRD10	2.03393	621		AF150232	2.0088	621		SULT4A1	1.26532	621		41609	1.35079	621
CEP63	2.12152	622		ORC6	7.07045	622		6720	1.58557	622		CASP6	1.97426	622		IGL@	2.0339	622		WDR4	2.00828	622		SNAI2	1.26488	622		TRAPPC3	1.35071	622
LARP1	2.11976	623		NRCAM	7.06947	623		MTDH	1.58557	623		C14orf132	1.9726	623		R38633	2.03259	623		NCRNA00106	2.00708	623		IGSF1	1.26488	623		C10orf76	1.3505	623
TPR	2.11875	624		CTNNA2	7.06729	624		RNF138	1.58557	624		MYO1F	1.97095	624		R10153	2.03251	624		TMEM160	2.00367	624		IMAGE:26196	1.26488	624		PEX11A	1.35007	624
AK026439	2.11853	625		SNCAIP	7.06095	625		ARL8B	1.58557	625		SLC5A3	1.97059	625		CPLX2	2.03125	625		W95414	2.00344	625		LOC81691	1.26488	625		FUBP3	1.3496	625
CYCSP44	2.11792	626		ZIC3	7.06087	626		CHML	1.58557	626		SULT1A1	1.96977	626		41528	2.02956	626		LOC100240728	2.00314	626		IMAGE:731319	1.26488	626		JAG1	1.34911	626
K00627	2.11622	627		KNG1	7.05659	627		15181	1.58008	627		N58318	1.9697	627		MRTO4	2.02946	627		AI808389	2	627		TNNT1	1.26444	627		TFAP2A	1.34908	627
AL050032	2.11549	628		PADI2	7.04954	628		IFIT2	1.58008	628		FOLH1B	1.96907	628		ELF1	2.02895	628		ZNF814	2	628		CYLD	1.26444	628		APAF1	1.34907	628
PDPN	2.11499	629		AI634355	7.04775	629		GNB4	1.58008	629		CCDC22	1.96867	629		LNP1	2.02824	629		AI879166	1.99801	629		AURKB	1.26444	629		WBP1L	1.34902	629
RAD1	2.11324	630		HELLS	7.04375	630		PANK2	1.58008	630		KCTD20	1.96552	630		NCRNA00246B	2.02436	630		HNRNPD	1.9975	630		FAM64A	1.26444	630		NPHS2	1.34882	630
COL1A2	2.11202	631		FAM149B1	7.02958	631		11498	1.58008	631		KIAA0892	1.96541	631		CDCP1	2.02009	631		H74305	1.99603	631		C9orf150	1.26444	631		PRSS53	1.34868	631
LPAL2	2.11111	632		SLC8A2	7.02482	632		UBE2E2	1.58008	632		SLN	1.96499	632		RC3H1	2.01998	632		AA508515	1.99472	632		IMAGE:795836	1.26444	632		TARDBP	1.34823	632
JAK1	2.11013	633		ESPL1	7.02362	633		SLC39A1	1.58008	633		PIM2	1.96395	633		RASAL2	2.01979	633		R02328	1.99294	633		IMAGE:23041	1.26444	633		DCTPP1	1.34803	633
MAST4	2.10853	634		BRSK1	7.01913	634		PDCD5	1.58008	634		POU2F1	1.96338	634		KCTD15	2.01909	634		AA905671	1.99282	634		SREBF2	1.26444	634		LPAR2	1.34797	634
ZNF287	2.10817	635		TMEM179	7.01761	635		GPC6	1.58008	635		SOD1	1.96226	635		AA703534	2.01829	635		W86804	1.99179	635		ITLN1	1.264	635		NEU3	1.34783	635
TRIM23	2.10811	636		LOC100507224	7.00745	636		1502	1.57462	636		ST3GAL1	1.96178	636		R39126	2.01511	636		RBM19	1.99138	636		ABCA6	1.264	636		TNIP1	1.34644	636
GP2	2.10721	637		BAHCC1	6.99789	637		LSMD1	1.57462	637		CLCN2	1.96112	637		N52821	2.01414	637		AI025199	1.99084	637		IMAGE:155118	1.264	637		PROP1	1.34637	637
AK021633	2.10633	638		STK38	6.99121	638		SUPV3L1	1.57462	638		YY1	1.96105	638		LYN	2.01331	638		NR2F2	1.99079	638		IMAGE:130656	1.26357	638		TMEM189-UBE2V1	1.34631	638
KLHL22	2.1061	639		LOC100129427	6.97364	639		41525	1.57462	639		PCSK2	1.96087	639		ZFPM2	2.01156	639		AA069348	1.98844	639		IMAGE:127163	1.26357	639		DUX2	1.34623	639
TRIP11	2.10399	640		BUB1B	6.96887	640		11950	1.57462	640		PIK3R1	1.95985	640		LOC100132273	2.00833	640		LOC100216546	1.98786	640		ATP10B	1.26357	640		AFM	1.34622	640
AF113683	2.10294	641		LINC00550	6.96623	641		KBTBD2	1.57462	641		CYHR1	1.95932	641		SLC38A1	2.00791	641		AI939379	1.9876	641		FLJ40852	1.26313	641		CACNA1D	1.34588	641
TFCP2	2.10204	642		LPL	6.96267	642		C20orf20	1.57462	642		HIST1H2BJ	1.9591	642		MGC2752	2.00581	642		R91868	1.98754	642		FMO3	1.26313	642		TDRD3	1.3458	642
GP5	2.10191	643		T23546	6.96224	643		ELF4	1.57462	643		CENPA	1.9589	643		AI479440	2.00579	643		LOC646268	1.98722	643		LILRB2	1.26313	643		CDK13	1.34578	643
RSAD2	2.0996	644		ATAD3B	6.95225	644		LOC401397	1.56917	644		CTBP2	1.95651	644		HIST2H4B	2.00433	644		CACNA1A	1.98625	644		STAU2	1.26313	644		CSF2RB	1.34566	644
FMNL1	2.09898	645		COL6A6	6.93435	645		LIG3	1.56917	645		MRPL3	1.9555	645		R83296	2.00157	645		CR1	1.98573	645		RMI1	1.26313	645		FKBP4	1.34543	645
PPPDE1	2.09806	646		AA576959	6.92978	646		C14orf119	1.56917	646		MPP6	1.95541	646		AKAP13	2.00136	646		ZFC3H1	1.98488	646		PAK3	1.26313	646		SYDE1	1.34517	646
ITGBL1	2.09775	647		AL833155	6.92695	647		CORO1C	1.56917	647		LYZL6	1.95312	647		AA009521	2	647		PPP2R5E	1.98207	647		IMAGE:205582	1.26269	647		ATP2C1	1.34504	647
LRRC50	2.097	648		RHD	6.91506	648		CERS6	1.56917	648		CAPN11	1.95238	648		ALDH16A1	2	648		AI089254	1.98022	648		GCET2	1.26269	648		HESX1	1.34498	648
CCNT2	2.09602	649		AF086093	6.91269	649		POLD4	1.56917	649		ALPI	1.95213	649		TBCK	2	649		H99666	1.97986	649		IMAGE:429749	1.26269	649		TOP2A	1.34453	649
GRB14	2.09532	650		ALDOB	6.90566	650		CEBPB	1.56917	650		RAN	1.95207	650		AI870596	1.99699	650		H37753	1.97921	650		AK1	1.26269	650		MSRB1	1.34406	650
CAPN2	2.09264	651		EZH1	6.90449	651		NSMAF	1.56917	651		ZNF280B	1.95035	651		AI382001	1.99524	651		C11orf59	1.97763	651		IMAGE:149245	1.26225	651		MATN1	1.34396	651
KDM5B	2.09156	652		RACGAP1	6.90297	652		HNRNPH3	1.56917	652		ATN1	1.94933	652		T91110	1.99519	652		AA059458	1.97731	652		GATA1	1.26225	652		DGUOK	1.3438	652
HIST1H2AH	2.09151	653		EEF1A2	6.89125	653		9565	1.56917	653		RAD1	1.9493	653		W91942	1.99434	653		AA810599	1.97548	653		RALBP1	1.26225	653		USP14	1.34344	653
ARHGAP26	2.08995	654		FOXO6	6.88688	654		C6orf211	1.56917	654		CCND1	1.9492	654		R11492	1.99044	654		R82863	1.97443	654		IMAGE:781492	1.26225	654		PCDHB1	1.34342	654
FBLN2	2.08973	655		AA704588	6.88389	655		POLD3	1.56917	655		LILRB4	1.94832	655		UNK	1.99025	655		KDM3A	1.97429	655		ABCC6	1.26225	655		AL137474	1.3432	655
KPNA4	2.08836	656		UGT2B28	6.86373	656		6305	1.56374	656		PLG	1.94545	656		LOC440993	1.98885	656		AA972303	1.97305	656		LOC90925	1.26225	656		KLHL9	1.34305	656
LOC100287993	2.08588	657		C17orf96	6.86345	657		PIF1	1.56374	657		SPTBN1	1.94512	657		H15261	1.98594	657		PPP2R1B	1.97147	657		YARS	1.26181	657		HDGFRP3	1.34267	657
AI810767	2.08487	658		ADCY9	6.86265	658		10779	1.56374	658		ERCC5	1.94502	658		CENPI	1.98533	658		ZYG11B	1.97041	658		SSBP2	1.26181	658		DNAI1	1.34218	658
AKAP8L	2.08469	659		SUCLG2	6.8593	659		ARPC5L	1.56374	659		NCOA3	1.94444	659		LOH12CR1	1.98507	659		AA702419	1.9702	659		LOC100128361	1.26181	659		AL080180	1.34206	659
HSPB2	2.08119	660		AU147992	6.85217	660		1059	1.55833	660		HIPK2	1.94444	660		CCDC123	1.98421	660		AA908954	1.96822	660		IMAGE:429050	1.26181	660		HSD3B2	1.34186	660
TBX6	2.08108	661		BC038755	6.84825	661		GPATCH4	1.55833	661		EPR1	1.94118	661		AI391556	1.98363	661		AA677540	1.96817	661		MEG3	1.26181	661		MRTO4	1.34164	661
NUP50	2.08097	662		236209_at	6.84686	662		2283	1.55833	662		MKI67	1.94056	662		AI986326	1.98195	662		ALDH1L2	1.96735	662		RAB3C	1.26138	662		EIF4H	1.34102	662
TMEM47	2.08089	663		HJURP	6.83857	663		OLFM1	1.55833	663		SCG2	1.93981	663		H65261	1.98131	663		ESYT2	1.96712	663		RGS12	1.26138	663		C7orf43	1.34064	663
ECM2	2.08082	664		SLC4A8	6.81271	664		LOC286052	1.55833	664		HPX	1.93913	664		R82846	1.98068	664		H62701	1.96698	664		H2AFB2	1.26138	664		POLR2B	1.34059	664
ANKHD1-EIF4EBP3	2.07974	665		UGGT2	6.81221	665		7167	1.55833	665		MSLN	1.93827	665		AA278307	1.97856	665		TRIM60	1.96667	665		IMAGE:130857	1.26094	665		VAPA	1.3404	665
RGS4	2.07875	666		PTPRR	6.8087	666		13466	1.55833	666		RUNX2	1.9381	666		SYT4	1.97554	666		CDC42SE1	1.96657	666		CDCA8	1.26094	666		PSTPIP1	1.34012	666
GTPBP1	2.07757	667		CIT	6.80627	667		N34402	1.55833	667		UBE3A	1.93758	667		W91885	1.97289	667		PTCD3	1.96581	667		IMAGE:122875	1.26094	667		NONO	1.34004	667
SPTLC3	2.07664	668		KRTAP4-4	6.79662	668		DCAF13	1.55833	668		DKFZP586I1420	1.9375	668		PSMA7	1.97269	668		PUS1	1.96468	668		KIAA0125	1.2605	668		WDR4	1.33884	668
FHL5	2.07616	669		AI916890	6.79587	669		WSB2	1.55833	669		KATNB1	1.93723	669		R89260	1.97251	669		XPO7	1.96468	669		IMAGE:810354	1.2605	669		CNPY2	1.33811	669
CGREF1	2.07577	670		AW452079	6.78907	670		STAT4	1.55833	670		HIST1H1B	1.9372	670		AA432381	1.97041	670		NADSYN1	1.96451	670		IMAGE:280156	1.26007	670		HPR	1.33682	670
GK	2.07554	671		229985_at	6.78899	671		C1GALT1	1.55833	671		MAPK8IP2	1.93602	671		R42552	1.96875	671		N64702	1.96375	671		TSR2	1.26007	671		STX16	1.33619	671
PET112L	2.07487	672		CHGA	6.78124	672		NUDT21	1.55833	672		PDCD11	1.93571	672		PPP1R12B	1.96825	672		C3orf31	1.96292	672		RBM14	1.26007	672		RBM12	1.33591	672
F2RL3	2.07432	673		LOC730202	6.77616	673		7541	1.55833	673		GBE1	1.93458	673		AA001838	1.968	673		N35156	1.96262	673		IMAGE:347763	1.26007	673		AGPAT5	1.33574	673
CDK1	2.07294	674		CDC25B	6.77369	674		13120	1.55833	674		RTEL1	1.93441	674		T67470	1.96791	674		RDH11	1.96154	674		FLVCR2	1.26007	674		RCE1	1.33558	674
RPS6	2.07214	675		LOC399491	6.77319	675		ANKHD1	1.55833	675		NAP1L1	1.93398	675		QSER1	1.96714	675		AI021968	1.96035	675		ZNF764	1.25963	675		TMPRSS15	1.33525	675
REL	2.07129	676		CHRNA3	6.77172	676		1172	1.55294	676		RNASEH2A	1.9332	676		BFAR	1.96552	676		ZNF883	1.96019	676		LAMA2	1.25919	676		BCL11B	1.33474	676
PTRF	2.07126	677		AU146564	6.77062	677		AA046528	1.55294	677		W28846	1.93202	677		W80719	1.96433	677		AI822120	1.96011	677		GATA4	1.25919	677		ATG5	1.33462	677
ELK1	2.071	678		BC008613	6.76867	678		519	1.55294	678		ATP1B3	1.92967	678		AA522523	1.96416	678		AA780074	1.95924	678		C12orf76	1.25919	678		ACTB	1.33461	678
SCML1	2.06997	679		TRAP1	6.7581	679		6750	1.55294	679		SF1	1.92819	679		SMC4	1.96373	679		AL039930	1.95734	679		EIF2B2	1.25919	679		ZNF778	1.33456	679
H2AFV	2.06891	680		AI218542	6.7496	680		C1orf198	1.55294	680		RUSC1	1.92725	680		AA091019	1.96304	680		AA931478	1.95628	680		DOK2	1.25919	680		CD209	1.33401	680
GPS1	2.06822	681		OLFM1	6.73662	681		9715	1.55294	681		AP1S2	1.92657	681		CD163L1	1.96211	681		ITIH4	1.95297	681		IMAGE:202706	1.25876	681		MLH3	1.33364	681
ATP10B	2.06795	682		STC1	6.73072	682		11550	1.55294	682		NDUFC1	1.92576	682		WAC	1.96197	682		AI024467	1.95205	682		UBXN10	1.25876	682		ZNF235	1.33333	682
REEP1	2.06527	683		SHMT1	6.73007	683		16480	1.55294	683		SNHG3	1.92523	683		ZCCHC7	1.96027	683		PRKAG2	1.95181	683		DHX34	1.25876	683		SNAP29	1.33308	683
TMEFF1	2.06497	684		AF148949	6.72895	684		17120	1.55294	684		PITX1	1.92511	684		AI215069	1.95784	684		LOC647086	1.95086	684		IMAGE:210343	1.25876	684		ULBP1	1.33238	684
GALR2	2.06405	685		FBXL16	6.72549	685		MAPK14	1.55294	685		CFDP1	1.92414	685		PDK1	1.95632	685		AI290938	1.95022	685		CRHBP	1.25876	685		BNIP1	1.33202	685
FNTB	2.06404	686		RGR	6.72176	686		17147	1.55294	686		GABRA2	1.92308	686		SOX4	1.953	686		GALNT7	1.94942	686		IMAGE:344362	1.25876	686		KIR3DL1	1.33193	686
UGT2B17	2.06383	687		CERS1	6.72041	687		17844	1.55294	687		TBC1D1	1.92222	687		N47713	1.95274	687		AI936575	1.94857	687		STARD9	1.25876	687		WDR46	1.33136	687
PRKDC	2.06372	688		LHFPL4	6.70972	688		BICD2	1.55294	688		ZNF117	1.922	688		MS4A4A	1.95049	688		AA843613	1.94779	688		IMAGE:757873	1.25876	688		HIST1H1T	1.33061	688
LOC100129013	2.06371	689		ANO9	6.70118	689		MAGEA2B	1.55294	689		HIST1H2AH	1.92188	689		AA682421	1.95018	689		MAP2K1	1.94637	689		LOC729930	1.25876	689		ZNF79	1.3306	689
EIF3E	2.06174	690		AK093628	6.69426	690		EMR1	1.54756	690		LOX	1.92065	690		KIFC2	1.95008	690		ARHGAP27	1.94571	690		FETUB	1.25876	690		AU148274	1.33054	690
RNF13	2.06102	691		LOC100506844	6.68238	691		THSD7B	1.54756	691		IL1A	1.92058	691		EEFSEC	1.94632	691		CA5BP	1.94306	691		IMAGE:230341	1.25832	691		SNCA	1.33036	691
IGLJ3	2.06094	692		NEUROG2	6.68064	692		LYPLA1	1.54756	692		KLRC4	1.91892	692		R85361	1.94626	692		AI240554	1.94296	692		COX7A2	1.25832	692		PGAP2	1.33019	692
SMPD1	2.06043	693		TNRC18	6.66912	693		N59134	1.54756	693		PCDHGA8	1.9172	693		SMTNL1	1.94384	693		TUBB3	1.94262	693		FMO1	1.25788	693		APLP2	1.33006	693
L3MBTL	2.05987	694		AK025202	6.66586	694		MRPS10	1.54756	694		PHTF2	1.91667	694		FAM149B1	1.94378	694		HSPA7	1.94252	694		PAPPA	1.25788	694		SLC25A17	1.32914	694
PICALM	2.05985	695		DGCR9	6.6622	695		TOR1AIP1	1.54756	695		CASP10	1.91579	695		T91284	1.94373	695		AI138827	1.94248	695		C1QTNF6	1.25788	695		LYST	1.32892	695
AL080180	2.0597	696		C18orf54	6.6616	696		ABCF1	1.54756	696		DYNLL1	1.91507	696		TFRC	1.94241	696		R77856	1.94216	696		CELF4	1.25788	696		PDLIM7	1.32884	696
CENPE	2.0593	697		KITLG	6.65443	697		R76554	1.54756	697		KIAA1467	1.91186	697		RMND5A	1.94207	697		T90625	1.94206	697		AURKA	1.25745	697		SMARCA2	1.32828	697
SMAD1	2.05919	698		CHEK1	6.64987	698		PIAS4	1.54756	698		GNAS	1.9117	698		TXLNA	1.94199	698		ABCB8	1.9415	698		FRAS1	1.25745	698		SRP72	1.3279	698
ZFR	2.05805	699		AL598623	6.64916	699		FAM84B	1.54756	699		SGTA	1.91163	699		W70071	1.94152	699		AA179984	1.94118	699		CNTRL:TRAF2-FLAG	1.25745	699		LINC00474	1.32773	699
CD300A	2.05722	700		CEP55	6.64477	700		SEZ6L	1.54756	700		NOS3	1.91093	700		AI024922	1.94145	700		AI168819	1.94106	700		CLEC1B	1.25701	700		NKX2-2	1.32751	700
SFRP4	2.05652	701		CCNA2	6.63165	701		PET117	1.54756	701		AAK1	1.91063	701		LYRM7	1.94118	701		AA062557	1.93939	701		C19orf50	1.25658	701		LIF	1.32721	701
APLNR	2.05539	702		BF197694	6.62733	702		GTDC1	1.54756	702		SDCBP	1.91011	702		AA708738	1.93798	702		R17914	1.93789	702		IMAGE:742592	1.25658	702		IL2RB	1.32662	702
C18orf1	2.05499	703		MAGEC1	6.62273	703		ZNF274	1.54756	703		NBR2	1.91003	703		FGFR1OP	1.93778	703		AI127087	1.93763	703		IER3	1.25658	703		ALDH3B2	1.32634	703
C2orf49	2.05437	704		PARD6B	6.60628	704		3491	1.54221	704		FAM48A	1.90894	704		HEMGN	1.93721	704		GNPNAT1	1.93736	704		PREP	1.25614	704		CSH1	1.32615	704
ITGB1BP1	2.05321	705		PEX5L	6.59688	705		5143	1.54221	705		PDCD6	1.90853	705		SKP2	1.9368	705		TC2N	1.93697	705		LOC283050	1.25614	705		CDC40	1.326	705
TIPIN	2.05299	706		CDCP1	6.59545	706		NAB1	1.54221	706		DNAJB6	1.90784	706		INTS6	1.93678	706		AA022988	1.93447	706		CEACAM21	1.25614	706		COPG2IT1	1.32587	706
APAF1	2.05139	707		EPN1	6.59342	707		5975	1.54221	707		ATG12	1.90667	707		R87650	1.93649	707		IGHM	1.93404	707		IMAGE:46907	1.25614	707		PGRMC2	1.325	707
HTR4	2.05078	708		PRSS33	6.59195	708		UGP2	1.54221	708		NFIX	1.90634	708		AW026713	1.93614	708		AI733420	1.93402	708		IMAGE:67237	1.25614	708		IPO5	1.32498	708
LAMA3	2.05004	709		ANK1	6.59171	709		SPSB1	1.54221	709		DBI	1.90554	709		ACSF3	1.93578	709		GALNT10	1.93182	709		IMAGE:839764	1.25614	709		QDPR	1.32497	709
RANBP2	2.04993	710		AL832577	6.58028	710		SMYD2	1.54221	710		W28760	1.90526	710		AA588092	1.9348	710		RAD51L3	1.93095	710		RFX4	1.25571	710		NKG7	1.32492	710
CCNE2	2.04842	711		AP3B2	6.58002	711		EXOG	1.54221	711		ZC3HAV1	1.90507	711		SLC7A11	1.93406	711		MKNK1	1.92814	711		TSPAN7	1.25571	711		GAL	1.32443	711
ARTN	2.04795	712		PDE4C	6.57891	712		UBR5	1.53688	712		AGXT	1.90385	712		N23258	1.93361	712		H93010	1.92744	712		CPE	1.25571	712		KCNK1	1.32439	712
HBA2	2.04794	713		SLC13A3	6.5724	713		1953	1.53688	713		SHMT2	1.90231	713		H57961	1.93237	713		N40949	1.92665	713		IMAGE:122364	1.25527	713		PIGA	1.32416	713
YBX2	2.04659	714		239366_at	6.57214	714		PRKDC	1.53688	714		LIG3	1.90207	714		ALDH6A1	1.93198	714		W95055	1.92536	714		SYNGR3	1.25527	714		ATRN	1.32383	714
KLRC3	2.04627	715		FLVCR2	6.564	715		AI002323	1.53688	715		LMX1B	1.90083	715		RBM6	1.93156	715		MOSC2	1.92523	715		IMAGE:364896	1.25527	715		SAMD4A	1.32366	715
FAM30A	2.04561	716		CA10	6.56293	716		MPDU1	1.53688	716		ZNF23	1.9	716		AA621262	1.93137	716		AI984253	1.9242	716		IMAGE:53103	1.25527	716		RIMS3	1.32337	716
AHCTF1	2.04548	717		ATG9B	6.56108	717		C1orf31	1.53688	717		EXO1	1.89785	717		R89828	1.9273	717		AI250847	1.92381	717		IMAGE:288668	1.25484	717		UFL1	1.32327	717
RICH2	2.04464	718		C4orf48	6.55859	718		NAA50	1.53688	718		STX16	1.89773	718		FOXO3	1.92727	718		SCAMP5	1.92353	718		POLE	1.25484	718		ZC3H14	1.32325	718
ZCCHC8	2.04373	719		LHX9	6.53961	719		VASH1	1.53688	719		ITGB8	1.89744	719		LRWD1	1.92573	719		RNLS	1.92052	719		LOC100129488	1.25484	719		NAA38	1.32321	719
CEACAM6	2.04231	720		SMARCA4	6.51572	720		SCAF8	1.53688	720		DZIP3	1.8961	720		RNF32	1.92381	720		C15orf24	1.92046	720		LHFPL4	1.2544	720		SEMA6B	1.32299	720
LUC7L3	2.04183	721		F11	6.51465	721		UBE2A	1.53688	721		RPA3	1.89525	721		AA417198	1.92296	721		AA594722	1.91961	721		IMAGE:267544	1.2544	721		RAB11FIP1	1.3227	721
GNA11	2.04129	722		LOC100508544	6.51063	722		15354	1.53688	722		STX1A	1.89523	722		AI653318	1.92245	722		REP15	1.91931	722		VTN	1.2544	722		CD46	1.3224	722
NEK1	2.04128	723		CCDC28B	6.50598	723		GATS	1.53688	723		CXCR7	1.89498	723		TRNT1	1.92211	723		MPRIP	1.91911	723		LOC646241	1.2544	723		AL049244	1.32234	723
ZNF211	2.04092	724		ZNF341	6.50296	724		MED20	1.53688	724		TK1	1.89335	724		CMC1	1.92169	724		BBX	1.91887	724		IMAGE:42807	1.25397	724		HNRNPL	1.32212	724
KMO	2.0393	725		TJP3	6.50044	725		TSEN15	1.53156	725		DLEU2	1.89308	725		ROMO1	1.92055	725		ECT2	1.91807	725		IGLJ3	1.25397	725		EHD1	1.32205	725
NFYB	2.03913	726		215502_at	6.4941	726		5979	1.53156	726		NCLN	1.89272	726		AI589165	1.91919	726		AA812481	1.9177	726		IMAGE:302025	1.25397	726		TRMT44	1.32203	726
NCKAP1	2.03756	727		LIN7A	6.48619	727		SLC25A24	1.53156	727		TMED9	1.89249	727		H19090	1.9187	727		ASRGL1	1.91641	727		IMAGE:731084	1.25397	727		PHF7	1.32193	727
SULF1	2.03741	728		RBP1	6.48287	728		8324	1.53156	728		PTPN2	1.89116	728		HS3ST4	1.91846	728		W80619	1.91631	728		IMAGE:296623	1.25353	728		GLDC	1.32187	728
CDK5R2	2.03642	729		LOC100506142	6.48195	729		762	1.53156	729		EML2	1.89047	729		N21548	1.91691	729		R00217	1.91519	729		ITIH2	1.25353	729		GPR107	1.32132	729
IFT57	2.036	730		DMRT3	6.4745	730		AA598834	1.53156	730		DDX39	1.88911	730		SMC6	1.91678	730		DYRK2	1.91317	730		SLC38A2	1.25353	730		TSHB	1.32018	730
SGCG	2.03355	731		CROCCP2	6.47203	731		VWDE	1.53156	731		FUT9	1.88889	731		H93095	1.91653	731		ZNF680	1.91258	731		IMAGE:365991	1.2531	731		HOXB5	1.31991	731
KCNE1	2.03348	732		BC019875	6.46972	732		4299	1.53156	732		PAPOLA	1.88844	732		W52212	1.91519	732		C7orf50	1.91216	732		CDK20	1.2531	732		MRPL23	1.31989	732
PHF20	2.03334	733		CARS2	6.46925	733		RAD51C	1.53156	733		EXOSC2	1.88782	733		W89031	1.91337	733		AI741300	1.9119	733		GSDMB	1.25266	733		CCDC68	1.31943	733
BRD8	2.03306	734		FCHO1	6.46713	734		COL12A1	1.53156	734		RELN	1.88745	734		AA280945	1.91273	734		AI142766	1.90888	734		TIGD3	1.25266	734		YWHAB	1.31897	734
RIN2	2.03167	735		JMJD6	6.46029	735		RTN3	1.53156	735		CHD8	1.88701	735		AI087851	1.9101	735		AI968285	1.90852	735		IMAGE:129477	1.25266	735		DPY19L1P1	1.31892	735
AK024897	2.03156	736		LOC150051	6.45576	736		CYR61	1.52626	736		DNAJC7	1.88209	736		PIKFYVE	1.90713	736		CPEB2	1.90844	736		IMAGE:256551	1.25266	736		PDX1	1.31831	736
KCNA2	2.02693	737		SGOL1	6.45061	737		HARS2	1.52626	737		TIGR: HG4518-HT4921	1.88172	737		CREB5	1.90504	737		NAA25	1.90727	737		SLC25A25	1.25266	737		SLC6A2	1.31827	737
FBLN5	2.02271	738		APOBEC3B	6.43964	738		RIF1	1.52626	738		CD163	1.88095	738		AI914410	1.90501	738		KIF21A	1.90707	738		IMAGE:123448	1.25223	738		PROZ	1.31818	738
STK38L	2.0226	739		NAT8L	6.42744	739		8392	1.52626	739		NXPH4	1.8791	739		AA478537	1.90435	739		AI249139	1.90511	739		FAM89A	1.25223	739		SH3PXD2A	1.31772	739
PHTF2	2.02189	740		ADM	6.41803	740		LRRC23	1.52626	740		CDC5L	1.87879	740		AI732227	1.90271	740		IGHV4-31	1.90359	740		SBF1	1.2518	740		RMDN3	1.31754	740
BEST2	2.02123	741		KIAA2018	6.41789	741		PAFAH1B2	1.52626	741		HSPA1A	1.87726	741		AA778783	1.90229	741		E2F8	1.90335	741		IMAGE:360498	1.2518	741		MED14	1.31717	741
MPZL1	2.02121	742		PHF19	6.39646	742		12095	1.52626	742		RRAS2	1.875	742		TRA2A	1.9018	742		SFXN1	1.90239	742		IMAGE:50530	1.2518	742		NOTCH4	1.3169	742
APOB48R	2.0208	743		AI733177	6.39399	743		FAM158A	1.52626	743		CHD5	1.87333	743		H78567	1.9006	743		AI628578	1.90235	743		IMAGE:112577	1.2518	743		AK024158	1.31658	743
POLR2A	2.02076	744		KALRN	6.39257	744		ARPC1A	1.52626	744		BCAP29	1.87283	744		ZNF506	1.90046	744		SH3RF1	1.90134	744		IMAGE:431235	1.2518	744		LINC00667	1.31646	744
CYBRD1	2.01956	745		ZNF462	6.38937	745		18372	1.52626	745		PIP4K2A	1.87259	745		H57166	1.90028	745		LOC100129066	1.90126	745		ABCB8	1.25136	745		FHL5	1.31607	745
DR1	2.01944	746		MFSD2A	6.38089	746		C1orf212	1.52626	746		SYNJ2	1.87256	746		FN1	1.90014	746		ISY1	1.89953	746		C4orf17	1.25136	746		ENTPD1	1.31598	746
EGR4	2.01763	747		MYBL1	6.38072	747		9821	1.52626	747		MYCNOS	1.87121	747		AA115292	1.89971	747		AI126285	1.89931	747		IMAGE:296568	1.25136	747		208139_s_at	1.31588	747
KCNJ10	2.01679	748		AA203121	6.37458	748		14352	1.52626	748		MALT1	1.87088	748		AI243045	1.8993	748		N26908	1.89855	748		IMAGE:840992	1.25136	748		NCAPG2	1.31577	748
CENPF	2.01567	749		REG3G	6.3715	749		RANBP3	1.52626	749		CDK2AP1	1.87004	749		DAPK1	1.8988	749		N99491	1.89851	749		CTAGE5	1.25093	749		SLC22A6	1.31556	749
GBAP1	2.01523	750		LRRC4B	6.36599	750		18666	1.52626	750		DEFA1B	1.86836	750		CARD8	1.89793	750		AI239729	1.89728	750		PLGLB2	1.25093	750		MSH3	1.3155	750
TAC1	2.01473	751		SLFN13	6.36285	751		19157	1.52626	751		MYOD1	1.86802	751		H56956	1.89705	751		HARBI1	1.89646	751		IMAGE:25847	1.25093	751		DCAF7	1.31528	751
ESR1	2.01435	752		C14orf180	6.35945	752		3106	1.52098	752		CFHR1	1.8678	752		R43301	1.89694	752		AA526533	1.89342	752		RAG1	1.25093	752		ATXN7L3B	1.31481	752
EFEMP1	2.01433	753		CYP19A1	6.35081	753		7470	1.52098	753		RRS1	1.86581	753		W94363	1.89634	753		AA812677	1.89264	753		CYP11B1	1.25006	753		RPS13	1.31474	753
PLCB4	2.01412	754		RIMS3	6.34591	754		PTGER1	1.52098	754		TTR	1.86578	754		H88362	1.89504	754		RAB11B	1.89107	754		CKAP2L	1.25006	754		KIAA1659	1.31452	754
ACOT11	2.01404	755		KCNC1	6.34124	755		FLAD1	1.52098	755		KIF23	1.86486	755		AA551114	1.89499	755		LOC440983	1.88963	755		ANK2	1.25006	755		APOC2	1.31441	755
TNXB	2.01375	756		COPS4	6.32824	756		SASH1	1.52098	756		TNFAIP8	1.86481	756		H2AFJ	1.89407	756		GLIS3	1.88915	756		IMAGE:306351	1.25006	756		LGMN	1.31427	756
CELA2A	2.01372	757		MAFG-AS1	6.32556	757		12717	1.52098	757		AL050043	1.86393	757		DOCK11	1.89326	757		AI125239	1.88889	757		SULT1A4	1.25006	757		VRK3	1.31419	757
LHX6	2.01342	758		C9orf116	6.3074	758		AA460727	1.52098	758		UQCRQ	1.86345	758		AA147933	1.89301	758		AA705040	1.88889	758		IMAGE:256739	1.25006	758		PKP2	1.314	758
KLF8	2.00918	759		BC041402	6.29965	759		FIG4	1.52098	759		ABCE1	1.8634	759		ARPC5L	1.89292	759		AI240074	1.88837	759		IMAGE:291961	1.25006	759		INPP5K	1.31387	759
KCNJ15	2.00716	760		PPM1L	6.29457	760		PTGES3	1.52098	760		CDA	1.8619	760		YWHAG	1.89288	760		AI422957	1.88698	760		IMAGE:276495	1.25006	760		FGFR1	1.31366	760
STEAP1	2.00617	761		BTBD17	6.29069	761		16768	1.52098	761		ARPC2	1.8619	761		CREB3L2	1.89183	761		RNF213	1.8867	761		TREM1	1.24963	761		MUSK	1.31269	761
NM_018505	2.00556	762		AW450288	6.28954	762		AA113881	1.52098	762		TNPO3	1.86183	762		AA188801	1.89148	762		AA992380	1.88592	762		IMAGE:740631	1.24963	762		UBE2D1	1.31241	762
NKX3-2	2.00502	763		LINC00529	6.28317	763		ROCK1	1.51572	763		PROSC	1.86131	763		ZXDC	1.89076	763		W01986	1.88584	763		PSEN2	1.24963	763		LMNA	1.31236	763
PI4K2A	2.00292	764		BC043357	6.28099	764		VTA1	1.51572	764		LAMB1	1.86103	764		NOM1	1.89048	764		AI224874	1.88559	764		IMAGE:308539	1.24963	764		ANKFY1	1.31223	764
NMU	2	765		TRAF5	6.27966	765		AA115575	1.51572	765		CARM1	1.86024	765		TMUB1	1.88901	765		AA703266	1.88422	765		IMAGE:207813	1.2492	765		ETAA1	1.31187	765
TP63	2	766		BC015976	6.27612	766		ATP2B4	1.51572	766		PDGFB	1.85971	766		N66410	1.8882	766		CEMP1	1.88379	766		SVEP1	1.2492	766		CIB2	1.31175	766
RRM2	1.99907	767		AL049289	6.27536	767		SNX9	1.51572	767		HNRNPR	1.85964	767		SLC13A3	1.88732	767		AA084765	1.88363	767		IMAGE:243989	1.24876	767		STAT1	1.31172	767
BMP7	1.99903	768		PTTG3P	6.27533	768		SH3BGRL3	1.51572	768		AGAP2	1.85862	768		LOC93622	1.88717	768		FKBP14	1.88326	768		IMAGE:136632	1.24876	768		TAP2	1.31127	768
ANKRD1	1.99903	769		MMP12	6.27533	769		CRY1	1.51572	769		X81636	1.85598	769		LCP2	1.88571	769		AI016634	1.88278	769		PLCH1	1.24876	769		CLDN18	1.31091	769
PRPF4B	1.99882	770		KLC4	6.27148	770		4652	1.51572	770		IL12RB1	1.85455	770		R56239	1.88278	770		PLK1S1	1.88252	770		IMAGE:73756	1.24876	770		AL353949	1.31048	770
LGR5	1.99723	771		AAK1	6.2585	771		W15446	1.51572	771		USF2	1.85417	771		R76693	1.88066	771		AI953499	1.8817	771		IMAGE:415134	1.24833	771		RLIM	1.31004	771
COL4A3BP	1.99703	772		AA702415	6.25765	772		AA418045	1.51572	772		LOC100132306	1.85402	772		R28316	1.87986	772		AA774452	1.88122	772		SNRPF	1.24833	772		HLA-B	1.30997	772
ME2	1.99636	773		KIF11	6.25644	773		SLC36A4	1.51572	773		C19orf6	1.85185	773		SYAP1	1.87957	773		AA725903	1.88007	773		IMAGE:198593	1.24833	773		CEBPA-AS1	1.30997	773
SYDE1	1.99459	774		LOC285593	6.25599	774		RNF167	1.51572	774		CPOX	1.85153	774		PNPLA8	1.87869	774		FILIP1L	1.87988	774		SNX24	1.24833	774		YIPF2	1.30994	774
L2HGDH	1.99446	775		AL833493	6.25386	775		ZNF248	1.51572	775		INS-IGF2	1.85142	775		AI242381	1.87713	775		N75790	1.87981	775		STX1B	1.24833	775		MGRN1	1.30991	775
CYSLTR2	1.99429	776		EBF1	6.25378	776		9100	1.51572	776		IL6R	1.85128	776		N51498	1.87694	776		AA760928	1.87965	776		COX7B	1.24833	776		WHSC1	1.30973	776
PATZ1	1.99426	777		EFCAB7	6.24517	777		9175	1.51572	777		BMP6	1.85106	777		FAM129A	1.87577	777		INTS6	1.87937	777		IMAGE:79852	1.24833	777		NOMO3	1.30909	777
CSNK1G1	1.99365	778		TAS2R5	6.24329	778		IGSF1	1.51572	778		CCL13	1.8495	778		AGPAT9	1.875	778		AA121893	1.87778	778		IMAGE:427859	1.24833	778		ANGPT4	1.30894	778
SCG5	1.99358	779		METAP1D	6.24028	779		C14orf1	1.51572	779		AF070575	1.84873	779		AA020957	1.87404	779		G3BP1	1.87644	779		IMAGE:488160	1.24833	779		SNRPG	1.30857	779
C6orf62	1.99237	780		1561347_a_at	6.23747	780		NRK	1.51572	780		PRRG2	1.84735	780		D60409	1.8735	780		AI041535	1.87635	780		IMAGE:392382	1.2479	780		KBTBD2	1.30841	780
USH2A	1.9917	781		AI652000	6.23622	781		15558	1.51572	781		INS	1.84684	781		C12orf65	1.87304	781		NSL1	1.87606	781		FGL1	1.2479	781		ITSN1	1.30833	781
AI307760	1.9911	782		TTK	6.23567	782		16377	1.51572	782		SPINK4	1.84496	782		AA481619	1.87263	782		PXK	1.87595	782		ALPI	1.24747	782		AL110223	1.30804	782
PLOD2	1.99016	783		221852_at	6.23243	783		TMEM97	1.51572	783		CGB2	1.84462	783		H16262	1.87234	783		AI733283	1.87556	783		IMAGE:243194	1.24747	783		NNAT	1.30786	783
IFRD1	1.98879	784		APBA3	6.22648	784		LPHN2	1.51047	784		TIE1	1.84342	784		AA435835	1.87215	784		TUBGCP5	1.875	784		LRIG1	1.24747	784		DNPH1	1.30723	784
PNMA1	1.98839	785		MEX3A	6.2215	785		TMEM109	1.51047	785		HSBP1	1.84178	785		CLN8	1.87176	785		AA300010	1.8747	785		IMAGE:28498	1.24747	785		COMT	1.30713	785
AL080072	1.98626	786		DDX3X	6.21935	786		AA454021	1.51047	786		COX6C	1.84053	786		CCDC61	1.86976	786		KRT6C	1.87372	786		CAV1	1.24703	786		GDAP1	1.30707	786
MID1	1.98543	787		MCTP1	6.21329	787		FAR1	1.51047	787		RAD9A	1.84008	787		AA521420	1.86974	787		LOC340073	1.87345	787		IMAGE:81427	1.24703	787		IDS	1.30704	787
TRPM3	1.98539	788		LOC388820	6.21298	788		PA2G4	1.51047	788		BTBD2	1.83968	788		THAP8	1.86892	788		41334	1.87334	788		ATP6V0D1	1.2466	788		RGS5	1.30694	788
GLIPR1	1.98493	789		NCAPG2	6.21194	789		15554	1.51047	789		AL049991	1.83939	789		AA393146	1.86758	789		AI745199	1.87179	789		ONECUT1	1.2466	789		NR2C1	1.30683	789
SGCD	1.98453	790		KCNIP3	6.20286	790		1021	1.50525	790		PKP3	1.83711	790		AI479326	1.86667	790		AI393564	1.86924	790		DPT	1.2466	790		SHROOM2	1.30637	790
SFRP1	1.98421	791		IL36RN	6.20229	791		NAPG	1.50525	791		RFC2	1.83673	791		EIF5	1.86626	791		AI220731	1.86874	791		IMAGE:243199	1.2466	791		FZD8	1.30636	791
KCNQ1	1.98299	792		NLGN4X	6.20211	792		10603	1.50525	792		TCF20	1.83653	792		RAB39B	1.86612	792		AI476431	1.86795	792		LOC100129303	1.24617	792		GPR137	1.3063	792
GLMN	1.9826	793		KCNJ4	6.20151	793		15430	1.50525	793		COL1A2	1.83622	793		AA608834	1.86482	793		TEAD1	1.86792	793		LILRA2	1.24617	793		ECT2	1.30618	793
TLE1	1.98234	794		1556794_at	6.19972	794		5507	1.50525	794		SIX1	1.83581	794		PCDHB2	1.86474	794		AI242062	1.86628	794		CA10	1.24617	794		TRADD	1.30615	794
NAP1L1	1.98128	795		PRPH	6.19034	795		FYTTD1	1.50525	795		TNFRSF4	1.83459	795		DNAJB14	1.86375	795		SFRS18	1.86582	795		MTOR	1.24617	795		HAAO	1.30608	795
RBM26	1.98084	796		AGAP2	6.18971	796		8101	1.50525	796		ATP8A2	1.83333	796		R61388	1.86319	796		AI272657	1.86576	796		LOC283174	1.24617	796		RPL23	1.30587	796
SAMSN1	1.98041	797		DLX5	6.18892	797		9493	1.50525	797		CEP350	1.83162	797		AA495980	1.86271	797		ANKRD11	1.8655	797		MFSD2A	1.24617	797		41340	1.30587	797
LOC100133811	1.9801	798		EZH2	6.18741	798		SRSF10	1.50525	798		SSX1	1.83121	798		GMEB1	1.86266	798		AI792305	1.86531	798		IMAGE:428485	1.24617	798		CLCA3P	1.30532	798
PNMAL1	1.97721	799		NPTX1	6.18586	799		SUMO1	1.50525	799		ADAM2	1.83085	799		AA552006	1.86158	799		AI280137	1.86517	799		MTCP1NB	1.24617	799		TMEM30B	1.30493	799
PTP4A3	1.97642	800		ATP2A3	6.18433	800		COPS8	1.50525	800		PRODH2	1.82877	800		CABLES2	1.86017	800		BCAP29	1.86509	800		C1orf35	1.24617	800		MMP20	1.30435	800
ADAM17	1.97488	801		CCDC24	6.17937	801		WDR34	1.50004	801		KLRG1	1.82727	801		U2AF1	1.85989	801		LOC158863	1.86457	801		IMAGE:210922	1.24574	801		NKX2-1	1.30409	801
ADD2	1.97474	802		PDE6H	6.17817	802		SLC38A1	1.50004	802		HAL	1.82573	802		ZNF740	1.85714	802		LOC731985	1.86348	802		IMAGE:129624	1.24574	802		CYB5A	1.30364	802
AU158442	1.9745	803		AGR3	6.17312	803		FAM46A	1.50004	803		BMP2K	1.82566	803		R60909	1.85645	803		N33254	1.86162	803		IMAGE:743135	1.24574	803		INVS	1.30361	803
RBBP6	1.97412	804		SHISA2	6.15415	804		7021	1.50004	804		WWC1	1.82425	804		PCDHA1	1.85644	804		AA604398	1.86129	804		IMAGE:79899	1.24574	804		ADH1B	1.30334	804
MCM6	1.97332	805		RASAL2	6.14921	805		GNPDA1	1.50004	805		LRIG1	1.82322	805		SLC6A15	1.85526	805		CXXC5	1.85922	805		IMAGE:245585	1.24574	805		CEP57	1.30326	805
CA10	1.97292	806		TRIM49	6.14879	806		H38804	1.50004	806		UBE2I	1.82294	806		AA214510	1.85488	806		TCF7L2	1.85849	806		IMAGE:1049232	1.24531	806		PRG2	1.30324	806
PPP2R5C	1.97251	807		SHISA3	6.14047	807		8754	1.50004	807		RPP14	1.82276	807		PUS7	1.8541	807		R98101	1.85772	807		IMAGE:109089	1.24531	807		NOL11	1.30315	807
TTK	1.97251	808		HMCN2	6.13552	808		ADSS	1.50004	808		NPHP1	1.82184	808		AI668703	1.85393	808		AI279536	1.85423	808		IMAGE:210952	1.24487	808		FHL1	1.30306	808
CFHR1	1.97174	809		NAA30	6.13501	809		LRP4	1.50004	809		TBKBP1	1.82109	809		LOC645453	1.85331	809		MED9	1.85292	809		IMAGE:287258	1.24487	809		RNF126	1.30297	809
GPR173	1.97151	810		LOC100132735	6.1344	810		RAB5A	1.49485	810		SP100	1.82095	810		H93113	1.85258	810		SRGAP2P1	1.85161	810		IMAGE:143209	1.24487	810		220871_at	1.30281	810
ANKRD11	1.97114	811		PLXNA1	6.13112	811		4309	1.49485	811		TNK2	1.82028	811		F10024	1.85171	811		AA888940	1.85139	811		CYP4X1	1.24444	811		ABCC8	1.30237	811
KIAA1704	1.9704	812		HIST1H3G	6.13081	812		AA456636	1.49485	812		CYFIP2	1.82026	812		AI038615	1.85165	812		AA211751	1.85092	812		STC1	1.24444	812		ATXN2L	1.30189	812
SERPINB2	1.96843	813		LRP4	6.12469	813		CDK1	1.49485	813		HOXA4	1.81944	813		AI670935	1.85098	813		ZNF789	1.84918	813		IMAGE:209583	1.24401	813		SPTA1	1.30159	813
SLC30A10	1.96714	814		LOC100507218	6.12362	814		10348	1.49485	814		TRAPPC10	1.81849	814		FNDC1	1.84965	814		FNBP1	1.84802	814		DRG2	1.24401	814		RAP1A	1.30155	814
MFSD6	1.96711	815		AF143878	6.11471	815		H61003	1.49485	815		PRPF4	1.81829	815		W02250	1.84911	815		MBNL3	1.84615	815		IMAGE:1049281	1.24401	815		MIOS	1.3015	815
F2RL2	1.9661	816		ANKRD13A	6.1119	816		VAT1	1.49485	816		MXD4	1.81818	816		AA135370	1.84727	816		R49099	1.84538	816		VWA3A	1.24401	816		AF098968	1.30147	816
SUMO1	1.96596	817		AI821991	6.10796	817		14304	1.49485	817		AF070620	1.81808	817		AA121732	1.84701	817		PPHLN1	1.84513	817		IMAGE:296669	1.24401	817		SLC11A1	1.30146	817
TRIO	1.96531	818		LOC100506558	6.10382	818		TICAM2	1.49485	818		TMF1	1.81784	818		AI377191	1.84646	818		AA130884	1.84474	818		IMAGE:1031551	1.24401	818		UBE2Q1	1.30086	818
FXYD1	1.96362	819		BC024027	6.08168	819		AA443117	1.49485	819		TMEM97	1.81677	819		MARVELD2	1.84564	819		AI217204	1.84473	819		IMAGE:32310	1.24401	819		MYCNOS	1.30026	819
VPS53	1.9632	820		LAMA1	6.07917	820		PRPF40A	1.49485	820		IFIT2	1.81533	820		AI375852	1.84488	820		R44118	1.84337	820		GALNTL1	1.24401	820		ACTL6B	1.30022	820
LILRA2	1.96247	821		AU146874	6.07276	821		VBP1	1.49485	821		SVEP1	1.81462	821		FAM84B	1.8444	821		CTHRC1	1.84303	821		IMAGE:795349	1.24358	821		NSFL1C	1.29942	821
C6orf97	1.96107	822		T	6.06899	822		R91398	1.49485	822		WNT5A	1.81329	822		ITCH	1.84393	822		LOC729162	1.84241	822		PLCXD3	1.24358	822		LHCGR	1.29932	822
LRCH4	1.96074	823		C11orf82	6.06618	823		AP5M1	1.49485	823		DLG3	1.81315	823		AI126469	1.84367	823		PGM2L1	1.84227	823		IMAGE:743277	1.24358	823		CCHCR1	1.29912	823
TSPAN12	1.96005	824		AU144140	6.06362	824		EGFL7	1.49485	824		NIPAL3	1.81263	824		MANEAL	1.84346	824		AA885409	1.84155	824		ZPBP	1.24315	824		GABRQ	1.29891	824
C5orf44	1.95888	825		CDHR1	6.06306	825		41527	1.49485	825		ABHD5	1.8125	825		AA705681	1.84295	825		N68722	1.84146	825		IQSEC3	1.24315	825		EXPH5	1.29888	825
TRIM14	1.95707	826		NRXN1	6.06033	826		8290	1.49485	826		MARK2	1.8125	826		AI741025	1.84278	826		AI621074	1.84107	826		IMAGE:340737	1.24315	826		ZNF613	1.29884	826
RAD51L1	1.95628	827		WDHD1	6.05667	827		RALGPS2	1.49485	827		CNOT2	1.81215	827		CEP350	1.84263	827		AA812958	1.84081	827		CAPZB	1.24315	827		KCNJ9	1.29864	827
KCNC2	1.95586	828		GHRHR	6.05216	828		THAP11	1.49485	828		AL080182	1.81107	828		H77586	1.84231	828		AI762856	1.84073	828		LEFTY2	1.24315	828		APOC1	1.29862	828
HAUS3	1.95544	829		LOC100506392	6.04879	829		SEL1L3	1.49485	829		NUDT1	1.8109	829		WHSC1	1.84036	829		KCNQ1OT1	1.84061	829		IMAGE:384252	1.24272	829		CREB1	1.29861	829
AXL	1.95543	830		BC036254	6.04815	830		13918	1.49485	830		SNRPF	1.81085	830		AA487969	1.84033	830		NCRNA00261	1.83896	830		IMAGE:32082	1.24272	830		HCRTR2	1.29847	830
AP1G2	1.95448	831		ZBED2	6.04643	831		AA454990	1.49485	831		MEST	1.81072	831		AA399311	1.83904	831		H38148	1.83892	831		RNF175	1.24272	831		SH3BGR	1.29832	831
EBP	1.95156	832		SCN9A	6.04162	832		IGFL2	1.48968	832		NR0B2	1.81047	832		H81213	1.83864	832		AI040644	1.83836	832		IMAGE:31818	1.24229	832		PIK3R2	1.29784	832
NUAK1	1.95134	833		BC040316	6.03695	833		15048	1.48968	833		ODF2	1.81034	833		AI051180	1.83844	833		ZCCHC2	1.83699	833		STK35	1.24229	833		MTA1	1.2973	833
EIF5A2	1.9493	834		CCDC102B	6.03095	834		TGFB2	1.48968	834		TCEB3	1.81029	834		AA411765	1.83738	834		AA709471	1.83681	834		IMAGE:244086	1.24229	834		RRP7A	1.29726	834
BMP3	1.94912	835		MAPK8IP3	6.02868	835		C20orf72	1.48968	835		IFNAR1	1.81013	835		AI821511	1.83734	835		AA046657	1.83368	835		IMAGE:110988	1.24229	835		KDM2A	1.29712	835
FRZB	1.94793	836		AI056879	6.02778	836		DSCC1	1.48968	836		EXOG	1.81006	836		AI424799	1.83673	836		AI251752	1.83307	836		IMAGE:809993	1.24229	836		DHX32	1.29677	836
MAGEC2	1.94716	837		KLHDC8A	6.02329	837		16243	1.48968	837		SMAD1	1.80862	837		SLC4A7	1.83505	837		AI224126	1.83219	837		CDC25B	1.24186	837		ART4	1.29657	837
HIP1	1.94682	838		EPHB1	6.02199	838		ENAH	1.48968	838		MAZ	1.80856	838		FAM57B	1.83493	838		SETDB2	1.8321	838		CADM3	1.24186	838		ACTR3	1.29647	838
CDC5L	1.94517	839		PAQR5	6.02048	839		ID4	1.48452	839		PPP6R1	1.80851	839		CISD1	1.83489	839		C20orf152	1.83156	839		NCRNA00103	1.24186	839		FLNB	1.2956	839
MBNL1	1.94505	840		AF070619	6.02024	840		QKI	1.48452	840		W28193	1.80666	840		R07304	1.83453	840		AI298700	1.83053	840		FAF1	1.24186	840		AK022067	1.2954	840
GGA2	1.9441	841		NUP88	6.01018	841		3564	1.48452	841		FLT1	1.80543	841		FAM49B	1.8323	841		AI015960	1.82759	841		LOC100288137	1.24186	841		KCND3	1.29537	841
AK022120	1.94384	842		NF2	6.0091	842		BC040477	1.48452	842		R42599	1.80438	842		COL1A2	1.83171	842		AA938869	1.82273	842		CXCL14	1.24186	842		TRPC5	1.29509	842
PAK6	1.94362	843		ASF1B	6.0065	843		AA455225	1.48452	843		CDH12	1.80418	843		TMPO	1.83154	843		AI287703	1.82182	843		HABP4	1.24186	843		OR7C1	1.2949	843
ATP1B1	1.94325	844		OR2L2	5.99339	844		MID1	1.48452	844		LIMS1	1.8038	844		PILRB	1.83144	844		AI253144	1.82096	844		IMAGE:110503	1.24143	844		PCBP2	1.29412	844
SLC39A8	1.94283	845		CDIPT-AS1	5.98997	845		NSL1	1.48452	845		L23849	1.80342	845		USP48	1.83009	845		AI147983	1.82041	845		IMAGE:41913	1.24143	845		IGKV3-20	1.29412	845
HSPA4	1.94218	846		BG389073	5.98666	846		PIK3CB	1.48452	846		FAM76A	1.80288	846		W02061	1.83002	846		AI040958	1.81925	846		IMAGE:200160	1.24143	846		PZP	1.29404	846
ZNF532	1.94192	847		LZTS1	5.98592	847		U2SURP	1.48452	847		GINS1	1.80275	847		MECOM	1.82993	847		R93146	1.81857	847		SPIRE2	1.24143	847		NR2C2	1.2934	847
NUP188	1.94135	848		NPAS1	5.98431	848		IQCB1	1.48452	848		W28191	1.80272	848		UBQLN2	1.82939	848		TBRG1	1.81838	848		IMAGE:782307	1.241	848		MYCL1	1.29335	848
LOC100133321	1.94048	849		IGL	5.98387	849		SERBP1	1.48452	849		APCS	1.8022	849		ESRP1	1.82861	849		NF1	1.81693	849		LOC100128416	1.241	849		PRPS1	1.2933	849
GRM8	1.94	850		SPAG11A	5.9782	850		SFXN3	1.48452	850		ATP6V0A1	1.80182	850		FANCD2	1.82727	850		RBBP4	1.81656	850		LAMP2	1.24057	850		220701_at	1.29274	850
CXorf57	1.93953	851		SPAG8	5.96935	851		NUP188	1.48452	851		AF052103	1.80165	851		N4BP2L2	1.82555	851		AI240789	1.81551	851		IMAGE:783697	1.24057	851		MST1	1.29218	851
LMOD1	1.93846	852		237214_at	5.96448	852		TMF1	1.48452	852		PGA4	1.80137	852		ATP11B	1.82519	852		AA912789	1.81538	852		IMAGE:136244	1.24057	852		IRGC	1.29091	852
LILRB2	1.93841	853		CMTM1	5.95511	853		DKC1	1.48452	853		ADORA1	1.80093	853		ATP6V1B1	1.82399	853		AI912009	1.81492	853		IMAGE:731205	1.24057	853		KCNQ1DN	1.2907	853
BDNF	1.93782	854		DEPDC1B	5.95087	854		CBX3	1.48452	854		UBQLN2	1.80012	854		UBE2W	1.82385	854		AA693542	1.81466	854		TAC3	1.24057	854		ENTPD3	1.29021	854
EIF5	1.93767	855		CXorf57	5.94797	855		LEF1	1.48452	855		HTR3A	1.8	855		T83652	1.82222	855		FGF11	1.81364	855		MAPK4	1.24014	855		ZFP91-CNTF	1.28988	855
LOC90925	1.93705	856		BC019231	5.94737	856		KIF22	1.48452	856		PTGES	1.8	856		SHROOM1	1.82081	856		AI821978	1.81315	856		LOC400768	1.24014	856		KREMEN2	1.28927	856
ZNF654	1.93676	857		AA776829	5.94582	857		H52247	1.48452	857		THOC2	1.79907	857		AI142126	1.81944	857		FPR3	1.81304	857		IMAGE:428298	1.24014	857		LSM7	1.28857	857
PLAGL1	1.93553	858		NEK2	5.94465	858		MORC4	1.48452	858		APOBEC3B	1.7973	858		ARL16	1.81797	858		SKA3	1.81163	858		TAF1	1.24014	858		AL353942	1.28819	858
ZNF467	1.93543	859		AF339766	5.94262	859		16674	1.48452	859		HTR4	1.79726	859		AA524504	1.81513	859		AA099412	1.80971	859		IMAGE:297405	1.23971	859		CRHR2	1.28814	859
CYLC1	1.93492	860		LOC100509703	5.93822	860		RFC3	1.48452	860		BRP44	1.79717	860		T88693	1.81385	860		DAB2IP	1.80663	860		IMAGE:786298	1.23971	860		SFTPA2	1.28814	860
ROD1	1.93481	861		BF512491	5.93034	861		17818	1.48452	861		CRHBP	1.79661	861		RC3H2	1.81209	861		T86185	1.80645	861		IMAGE:205489	1.23971	861		AP1B1	1.28789	861
CHKA	1.93414	862		SNRPB2	5.92981	862		PAPD7	1.48452	862		CRISP3	1.7963	862		MREG	1.81176	862		LOC642846	1.80633	862		IMAGE:1048650	1.23971	862		HLA-DRB4	1.28748	862
EIF2B1	1.93377	863		NAT8	5.92835	863		ARFGEF1	1.48452	863		ETV2	1.79532	863		MGEA5	1.81163	863		RAPGEF2	1.80461	863		IMAGE:430286	1.23971	863		CA6	1.28705	863
KCNC1	1.93277	864		UCP2	5.9279	864		19093	1.48452	864		CNNM2	1.79518	864		AA442276	1.81152	864		AA974754	1.80384	864		IMAGE:241897	1.23971	864		DGAT1	1.28693	864
TXNIP	1.93267	865		NR1H4	5.92669	865		HNRNPH1	1.47939	865		L3MBTL	1.79487	865		ABI1	1.81141	865		VPS13B	1.80226	865		IMAGE:202353	1.23971	865		KAT6B	1.28667	865
FOLH1	1.93266	866		BC040646	5.92628	866		CENPQ	1.47939	866		BFSP1	1.79459	866		SYNJ2BP	1.81121	866		COG1	1.802	866		XPO7	1.23971	866		AU147983	1.28663	866
NPHP4	1.93241	867		ASGR2	5.92253	867		PPP2R5A	1.47939	867		SFRS16	1.7933	867		TCTEX1D2	1.81009	867		AA975030	1.80087	867		ANK3	1.23971	867		AF103530	1.28662	867
SRSF11	1.93198	868		OBP2A	5.91615	868		9340	1.47939	868		ZNF146	1.7927	868		AI034386	1.80741	868		AI004765	1.79692	868		IMAGE:245401	1.23971	868		ANKRD26	1.28589	868
ZFPL1	1.93166	869		STK32A	5.91592	869		667	1.47939	869		KNTC1	1.79111	869		PCNX	1.8054	869		AA668984	1.79624	869		PKLR	1.23928	869		PPFIA3	1.28579	869
MT1G	1.93153	870		CHST6	5.90815	870		1945	1.47939	870		ATP5I	1.7908	870		RAB35	1.80476	870		AI341635	1.79452	870		CSMD1	1.23928	870		SLC16A7	1.28571	870
RAI14	1.93128	871		NPAS3	5.90781	871		AA465350	1.47939	871		CCL20	1.79079	871		DCAF12	1.80464	871		AI299547	1.79433	871		IMAGE:46629	1.23885	871		MAP1A	1.28571	871
EXOC3	1.93093	872		AF086429	5.90773	872		WDR26	1.47939	872		SLC12A5	1.7907	872		DLSTP1	1.80424	872		T03107	1.7942	872		IMAGE:743193	1.23885	872		KLF6	1.28571	872
MSTN	1.93002	873		RNASEH2A	5.90422	873		12749	1.47939	873		KIAA0020	1.79055	873		AA402604	1.80202	873		AI523913	1.7921	873		SAGE1	1.23885	873		APPL2	1.28545	873
GIMAP6	1.92991	874		DDX11	5.90369	874		NEDD8	1.47939	874		SOX11	1.79042	874		WRNIP1	1.80091	874		FAM190A	1.79186	874		IMAGE:1056233	1.23885	874		AF119897	1.2853	874
ASB4	1.92893	875		AA706282	5.90087	875		6643	1.47427	875		MAP1B	1.78906	875		AI732750	1.79977	875		HEMGN	1.79167	875		IMAGE:207427	1.23885	875		AU145293	1.28521	875
CXCR2	1.92843	876		PTK6	5.89776	876		IRF2BP2	1.47427	876		DGKZ	1.78808	876		DCAF8	1.7984	876		AI939356	1.79021	876		TOMM40L	1.23842	876		OSTM1	1.28515	876
TDG	1.92785	877		RNF183	5.8898	877		CYP19A1	1.47427	877		FCGR2A	1.78761	877		PHF20L1	1.79773	877		LOC100133142	1.78928	877		SLC26A10	1.23842	877		FZD7	1.28427	877
ZNF518A	1.9273	878		AK023816	5.87964	878		MMGT1	1.47427	878		IRF5	1.787	878		LOC100131829	1.79687	878		YPEL2	1.78768	878		IMAGE:302221	1.23842	878		DIRAS3	1.2841	878
KRTAP1-3	1.92718	879		MAP3K13	5.87533	879		UNC79	1.47427	879		PIK3CA	1.78613	879		PAPOLA	1.79655	879		NAMPT	1.78699	879		IMAGE:248624	1.23799	879		NAGLU	1.28368	879
TF	1.92688	880		216498_at	5.86988	880		PATL1	1.47427	880		MFHAS1	1.7852	880		XRN1	1.79578	880		AW003369	1.78604	880		IMAGE:210906	1.23799	880		HELZ	1.28362	880
DZIP1	1.92643	881		LOC442075	5.86193	881		W81135	1.47427	881		ACSL1	1.78494	881		N55108	1.79558	881		N36400	1.78571	881		C6orf146	1.23799	881		NR4A1	1.28354	881
FASTKD3	1.92623	882		ANLN	5.86192	882		6108	1.47427	882		ASF1A	1.78462	882		AA847318	1.79447	882		MAP4K3	1.78528	882		SCRT1	1.23799	882		ADH5	1.28296	882
ATP6V1C1	1.9259	883		TPP1	5.86007	883		LIG4	1.47427	883		PRKAR2B	1.78425	883		AA521307	1.7943	883		USP31	1.78512	883		IMAGE:207968	1.23799	883		SYNM	1.28293	883
C9orf38	1.92552	884		BF195873	5.85703	884		8428	1.47427	884		DIDO1	1.78424	884		AA428559	1.79379	884		AA059351	1.78475	884		GAS2	1.23799	884		DDX18	1.28292	884
AKTIP	1.92467	885		DIAPH3	5.85677	885		HSD17B11	1.47427	885		AP1G1	1.78351	885		SF3B14	1.79207	885		N68420	1.78475	885		IMAGE:321346	1.23799	885		KCNN3	1.28261	885
SPTBN1	1.92412	886		ARHGEF2	5.85207	886		GMFB	1.47427	886		NCBP1	1.7824	886		ARID5B	1.79202	886		LOC256021	1.78303	886		UBE2U	1.23799	886		MINK1	1.28251	886
WNT2	1.92403	887		TMPRSS13	5.8516	887		15576	1.47427	887		PCK1	1.78125	887		PYCRL	1.79189	887		AL040600	1.78192	887		CCDC127	1.23756	887		SYNPO2L	1.28246	887
RAB3D	1.92364	888		POU1F1	5.85073	888		UPF3A	1.47427	888		FDFT1	1.7803	888		AI808983	1.79173	888		SBNO1	1.7815	888		IMAGE:284408	1.23713	888		GAD2	1.28177	888
IGHG1	1.92149	889		SGK1	5.84657	889		FAM20B	1.47427	889		CCNF	1.77982	889		T95654	1.78887	889		SMCR7L	1.78134	889		IMAGE:780938	1.23713	889		SIGLEC15	1.28144	889
IGL@	1.92079	890		KLHDC7A	5.84451	890		2740	1.46917	890		NFYA	1.77946	890		AA521168	1.7888	890		AA890147	1.78131	890		IMAGE:841615	1.23713	890		GPR183	1.28139	890
AK026273	1.92068	891		FMO3	5.83716	891		SART1	1.46917	891		AKAP1	1.77868	891		ADAP2	1.78847	891		ZNF621	1.78116	891		ERCC8	1.23713	891		FKRP	1.28136	891
GRIK4	1.91971	892		LOC375295	5.83218	892		1110	1.46917	892		CUX1	1.77864	892		T93893	1.78837	892		AI719173	1.78085	892		NMNAT2	1.23713	892		RANBP17	1.28131	892
CCDC109B	1.91943	893		SSX5	5.82574	893		2307	1.46917	893		AFF3	1.77803	893		MYST1	1.78743	893		CHPT1	1.78076	893		AGXT2L1	1.23713	893		SOCS2	1.28118	893
C12orf35	1.91892	894		PAH	5.82041	894		E2F3	1.46917	894		DGCR5	1.77679	894		ZFAND3	1.78697	894		DCAF16	1.77971	894		SPINK1	1.23713	894		WDR26	1.28052	894
HFE	1.91862	895		SLC17A6	5.81863	895		5549	1.46917	895		EEF1A1	1.77551	895		AA781366	1.78662	895		N50661	1.77965	895		XPR1	1.23713	895		EGOT	1.28047	895
GPR116	1.91849	896		PCDH12	5.81502	896		C21orf33	1.46917	896		NFKBIL1	1.77511	896		H62914	1.78619	896		CCDC163P	1.7788	896		IMAGE:51831	1.2367	896		EYA4	1.27986	896
KCNF1	1.91837	897		XRCC3	5.81434	897		IER2	1.46917	897		SERPINE2	1.77424	897		T89697	1.78612	897		LPCAT2	1.77778	897		ARPC4	1.2367	897		SERPINB4	1.27967	897
SPAG4	1.91787	898		CPS1-IT1	5.80138	898		11728	1.46917	898		AL050032	1.77362	898		AA608706	1.78571	898		ACSBG2	1.77757	898		IMAGE:1391682	1.2367	898		SUPT20H	1.27928	898
ARHGEF9	1.9174	899		AW970985	5.79421	899		C7orf42	1.46917	899		AL049390	1.77331	899		AA393706	1.78571	899		CDH5	1.77707	899		IMAGE:66902	1.23628	899		ZNF268	1.27878	899
ORC3L	1.91613	900		AK023839	5.79015	900		CISD2	1.46917	900		HMBS	1.77258	900		AA001390	1.78541	900		AA659316	1.77657	900		ADCY1	1.23628	900		MTMR12	1.27875	900
RNF11	1.91559	901		CALML3	5.78893	901		MXRA8	1.46917	901		CCNO	1.77254	901		BCL6B	1.78483	901		AI803583	1.77551	901		IMAGE:219711	1.23585	901		RGS7	1.27855	901
CAPN9	1.91431	902		TJP2	5.7819	902		324	1.46409	902		DDX6	1.77189	902		AI983674	1.78374	902		AI371732	1.77534	902		VCAM1	1.23585	902		NCBP1	1.2785	902
STK17A	1.91202	903		HTR2C	5.78122	903		FAM126A	1.46409	903		FOXN2	1.77143	903		T71141	1.7827	903		SNHG10	1.77528	903		GAD1	1.23585	903		EIF1	1.27832	903
CAPZA1	1.9115	904		BC013148	5.77645	904		SPOPL	1.46409	904		GAL	1.77133	904		FUT11	1.78112	904		AA917456	1.77495	904		LOC150622	1.23542	904		EIF2B1	1.27828	904
MGAT2	1.9113	905		LRFN4	5.77194	905		KLHL17	1.46409	905		PRMT2	1.77083	905		CRB1	1.77853	905		LIMD1	1.77461	905		SCUBE2	1.23542	905		ATP5G2	1.27827	905
NM_025024	1.91126	906		AF023203	5.76753	906		APBB3	1.46409	906		MAPK8IP1	1.77078	906		AA286701	1.77739	906		TMX3	1.77419	906		BUB1B	1.23542	906		TMOD3	1.27798	906
CAMK2N1	1.91024	907		MKL2	5.76524	907		AA428957	1.46409	907		TOP3B	1.77024	907		AI808348	1.77665	907		AA983877	1.7737	907		IMAGE:727204	1.23542	907		MC2R	1.27789	907
POR	1.90917	908		RNF145	5.76254	908		CD320	1.46409	908		SRSF2IP	1.76934	908		DUSP8	1.77639	908		H09327	1.77358	908		NSFP1	1.23542	908		ZCWPW2	1.27785	908
TAF5	1.90912	909		SRRM4	5.75866	909		T70038	1.46409	909		CDC6	1.76786	909		AA984304	1.77639	909		AI050081	1.77285	909		ARPC3	1.23542	909		IGHD	1.27757	909
OSBPL3	1.90823	910		BU928170	5.7523	910		9553	1.46409	910		PHF21A	1.76748	910		SH3PXD2A	1.77569	910		ARMC10	1.77202	910		MKNK2	1.23542	910		BUB3	1.27749	910
RRAGD	1.90822	911		OTOR	5.74541	911		CELF1	1.46409	911		PTGER1	1.76726	911		N46436	1.77563	911		NAA15	1.77164	911		KIAA1407	1.23542	911		GLUL	1.27742	911
FOLH1B	1.90809	912		C6orf223	5.73997	912		PEA15	1.46409	912		RASGRP3	1.76596	912		AA470028	1.77273	912		AI762507	1.77157	912		TSC22D1	1.23499	912		ARFGAP2	1.27737	912
CDKN2C	1.90772	913		DCLK2	5.73952	913		C6orf162	1.46409	913		ADAM12	1.76596	913		AI393727	1.7726	913		SLC2A4RG	1.76829	913		SLC17A4	1.23499	913		TNP2	1.27731	913
MASP1	1.9074	914		AL832401	5.73897	914		PLCL2	1.46409	914		MARK3	1.76568	914		CXADRP1	1.77166	914		MRTO4	1.76819	914		IMAGE:144029	1.23499	914		EIF5A	1.27703	914
IPO5	1.90489	915		LINC00221	5.73187	915		AA040332	1.46409	915		CFHR4	1.76562	915		SHCBP1	1.77155	915		AA978117	1.76807	915		ELAVL1	1.23456	915		MTMR7	1.27692	915
KCNG1	1.90464	916		242544_x_at	5.7294	916		AA465343	1.46409	916		SERPINB13	1.76433	916		OVOL1	1.7702	916		PCNX	1.76801	916		IMAGE:240043	1.23456	916		41339	1.27655	916
IFT81	1.90345	917		NRXN3	5.7274	917		14617	1.46409	917		MSH6	1.76401	917		AA487971	1.76978	917		EPS15L1	1.76604	917		TACSTD2	1.23456	917		RPA4	1.2765	917
TTC33	1.90308	918		SEMA6B	5.72643	918		18722	1.46409	918		ZNF160	1.76264	918		ZBTB10	1.76891	918		AI033483	1.76601	918		TLR5	1.23456	918		CACYBP	1.27637	918
SCD	1.90197	919		NRSN1	5.71508	919		18750	1.46409	919		SEZ6L	1.76119	919		VAV3	1.76772	919		AA714361	1.76525	919		TRIM26	1.23456	919		IARS	1.2759	919
METAP2	1.90121	920		AK021880	5.71154	920		ACTN4	1.46409	920		NRG2	1.76106	920		AA703154	1.76758	920		AI122739	1.76521	920		GLUD1	1.23456	920		NTRK2	1.2759	920
ZNF45	1.90045	921		LOC100132354	5.70921	921		PSMD10	1.45902	921		PPIL2	1.76106	921		MBOAT2	1.76676	921		H09303	1.76507	921		MAP4	1.23456	921		RFX1	1.27586	921
THNSL1	1.90011	922		SLC26A3	5.70719	922		TNPO1	1.45902	922		SRP19	1.76104	922		GALNT9	1.76452	922		TEKT5	1.76485	922		IMAGE:127665	1.23456	922		PRSS21	1.27578	922
PQLC3	1.89985	923		SNTN	5.7056	923		9442	1.45902	923		TYMS	1.76016	923		F04982	1.76423	923		AA777084	1.76471	923		BPHL	1.23456	923		CYTH1	1.27548	923
AF035290	1.89968	924		OLAH	5.69861	924		14642	1.45902	924		N75643	1.75984	924		COL6A1	1.76368	924		T67109	1.76405	924		IMAGE:1031640	1.23413	924		ZFAND5	1.27524	924
PLA2G4A	1.8994	925		BF594828	5.6965	925		DHCR7	1.45902	925		CTSS	1.75962	925		LYRM2	1.76346	925		CDHR3	1.76309	925		IMAGE:29237	1.23413	925		HAUS2	1.27504	925
BCLAF1	1.8994	926		PLK4	5.69545	926		AA464569	1.45902	926		MUC5AC	1.75936	926		CHST12	1.76271	926		EXOC5	1.763	926		IMAGE:297050	1.23413	926		PGR	1.27483	926
DYNLT3	1.89935	927		UBALD1	5.69482	927		17555	1.45902	927		THOC1	1.75923	927		R19377	1.76238	927		ADORA3	1.76173	927		DPY19L2P4	1.23413	927		PLA2G5	1.27456	927
NAP1L3	1.89864	928		FGG	5.69397	928		18109	1.45902	928		ITGB7	1.75768	928		CAPN10	1.76234	928		R42005	1.76127	928		GUCA1A	1.23413	928		BRD1	1.27453	928
MFAP3L	1.89775	929		MDGA1	5.69053	929		TUBGCP3	1.45902	929		GTF2H2B	1.75758	929		AA715549	1.76199	929		AA806048	1.76094	929		RPP21	1.23371	929		SLC12A8	1.27434	929
SPON1	1.89712	930		SNX29P2	5.68981	930		TRIB2	1.45902	930		FAM153B	1.75758	930		AA281936	1.76165	930		AA258057	1.76067	930		IMAGE:345556	1.23371	930		MYH7B	1.2743	930
NES	1.89697	931		CCDC88A	5.68704	931		17551	1.45902	931		FABP5L7	1.75505	931		T95865	1.76133	931		LEMD2	1.76057	931		C12orf53	1.23371	931		AL157490	1.27429	931
LAMA4	1.89682	932		FGF9	5.68588	932		OSBPL10	1.45397	932		GNAI3	1.75482	932		R06543	1.76058	932		R22212	1.75964	932		CD55	1.23371	932		SNAP23	1.27367	932
DEGS1	1.89566	933		CCDC67	5.68483	933		4519	1.45397	933		DLGAP5	1.75309	933		TTLL5	1.76039	933		AA679036	1.75961	933		IMAGE:45514	1.23371	933		MGC2889	1.27352	933
TNFSF18	1.89554	934		RNF182	5.66442	934		7972	1.45397	934		SLC39A8	1.75299	934		CMIP	1.76038	934		SLFNL1	1.75937	934		IMAGE:427799	1.23371	934		PRAMEF10	1.27338	934
OGT	1.89533	935		PDIA2	5.66214	935		SRSF3	1.45397	935		W25841	1.75294	935		LXN	1.75997	935		H04394	1.75886	935		IMAGE:129347	1.23328	935		PTENP1	1.2732	935
NPAS3	1.89398	936		RS1	5.65448	936		TMEM199	1.45397	936		CDKL5	1.75248	936		C9orf37	1.75954	936		IRAK3	1.75855	936		OTX2	1.23328	936		CLCN7	1.27304	936
EFCAB1	1.89393	937		SHMT2	5.65094	937		WDR44	1.45397	937		XPO1	1.75218	937		AA465341	1.75855	937		AA481228	1.75816	937		DCP1B	1.23328	937		MAP3K9	1.27266	937
NR2F2	1.89001	938		242161_at	5.64208	938		CEP152	1.45397	938		IL7	1.75105	938		R02354	1.75763	938		AI003838	1.75683	938		IMAGE:140515	1.23328	938		TRPV4	1.27264	938
CCDC73	1.8897	939		AW418647	5.64006	939		12655	1.45397	939		MAX	1.75055	939		AW007811	1.75748	939		JPH3	1.75647	939		SHE	1.23328	939		ZNF214	1.27243	939
HCN2	1.88945	940		FRAS1	5.63752	940		R67915	1.45397	940		KLK3	1.75049	940		EXOC5	1.75702	940		NUDT19	1.75612	940		IMAGE:1030717	1.23285	940		DAZL	1.27201	940
BAX	1.88902	941		WHSC1	5.63376	941		SMN2	1.45397	941		KIF14	1.7496	941		N75731	1.75696	941		RORA	1.75601	941		IMAGE:275176	1.23285	941		DYNC2LI1	1.27185	941
FAM149B1	1.88754	942		STRA6	5.62964	942		15431	1.45397	942		GTF2H5	1.74902	942		W96205	1.75676	942		ECE2	1.75578	942		ZNF782	1.23285	942		SULF1	1.27176	942
GPR137	1.88742	943		BC036195	5.62544	943		PDXP	1.45397	943		TPD52	1.74871	943		TMOD3	1.75665	943		R19411	1.75544	943		IMAGE:782499	1.23285	943		CHRNA1	1.27172	943
RBM10	1.8871	944		AL110176	5.62337	944		STX2	1.45397	944		PNLIP	1.74857	944		AA196210	1.75641	944		HSPB1	1.75509	944		IMAGE:52092	1.23285	944		LTA	1.27172	944
CELF3	1.88647	945		AI692664	5.62205	945		MGEA5	1.45397	945		DNAJC25-GNG10	1.74857	945		KPTN	1.75566	945		R64006	1.75476	945		IMAGE:294512	1.23243	945		LRP4	1.27171	945
NCR1	1.88497	946		PPP1R16B	5.6168	946		RNF41	1.45397	946		H2AFY	1.74761	946		AA002133	1.75473	946		GRIA4	1.75385	946		LHX2	1.23243	946		OPA3	1.27127	946
NDST1	1.88444	947		BC012388	5.61198	947		C17orf51	1.45397	947		GATA2	1.74713	947		AI090542	1.75427	947		C16orf72	1.75346	947		IMAGE:149855	1.23243	947		SOCS3	1.27125	947
ASB7	1.88416	948		AU152172	5.60713	948		NRAS	1.45397	948		ANXA9	1.74641	948		RAD51AP1	1.75414	948		FAM189B	1.75228	948		OPCML	1.23243	948		FAM53C	1.2712	948
CAMKV	1.88412	949		PAGR1	5.60442	949		KIAA1958	1.45397	949		TBL2	1.74624	949		W89189	1.75377	949		ZNF71	1.75179	949		LY6E	1.232	949		SYNJ1	1.27097	949
BID	1.88375	950		DNER	5.60421	950		NUP88	1.45397	950		ZNF467	1.7457	950		AA034085	1.75369	950		AA738417	1.75139	950		AMOTL2	1.232	950		HDAC11	1.27093	950
WSB2	1.88355	951		AL831870	5.59351	951		15022	1.44894	951		PRKX	1.74537	951		SRSF11	1.75238	951		CCT6P1	1.75139	951		IMAGE:50531	1.232	951		CALCB	1.27085	951
PCDH11X	1.88299	952		CADPS	5.59157	952		COPS2	1.44894	952		AQP9	1.74519	952		AI570027	1.75172	952		ACO2	1.74928	952		RTN2	1.232	952		GNGT1	1.27083	952
LOC728636	1.88294	953		EPHA3	5.59024	953		GGCT	1.44894	953		LOC100133811	1.74519	953		N66842	1.75056	953		AA279328	1.74908	953		IMAGE:301752	1.232	953		B4GALT7	1.27027	953
NM_014113	1.88272	954		AF131830	5.58923	954		7185	1.44894	954		TOB2	1.74508	954		T59338	1.75	954		H70483	1.74874	954		IMAGE:726889	1.232	954		TREM1	1.27019	954
INSRR	1.88108	955		BC039433	5.58402	955		LARP4	1.44894	955		ALAD	1.74495	955		EIF2C1	1.74924	955		AI375102	1.74811	955		ACVR1B	1.232	955		PDK4	1.27006	955
ACAP2	1.88055	956		R40058	5.57959	956		CENPB	1.44894	956		LTB4R	1.74427	956		LRRC37A2	1.74899	956		AA405371	1.74805	956		LFNG	1.232	956		CCRL1	1.26997	956
TOPBP1	1.88055	957		C6orf52	5.57627	957		10977	1.44894	957		C8B	1.74372	957		NBLA00301	1.74899	957		AA452004	1.74777	957		SEC16A	1.232	957		MEAF6	1.26927	957
MXRA7	1.88022	958		MAPRE3	5.57385	958		ERLIN1	1.44894	958		D26561	1.74359	958		AA873827	1.74894	958		AI278978	1.74746	958		SPOCK2	1.232	958		SLC31A1	1.26917	958
ZBTB11	1.8801	959		SKIDA1	5.57185	959		H51377	1.44894	959		UNG	1.74347	959		AL044041	1.74888	959		H18953	1.7474	959		KIAA0226	1.232	959		ATP6V1D	1.2691	959
HOPX	1.87906	960		BC015328	5.56716	960		14743	1.44894	960		NENF	1.74265	960		CENPP	1.74872	960		CR1L	1.74643	960		C1orf86	1.23157	960		WNT4	1.26893	960
LOX	1.87897	961		CDCA2	5.55726	961		NIPAL3	1.44894	961		NFIC	1.74255	961		ALG12	1.74702	961		ANKRD10	1.74641	961		IMAGE:278137	1.23157	961		RAB22A	1.26887	961
ARPP19	1.8778	962		MUC4	5.55416	962		C2orf47	1.44894	962		FOXK2	1.74224	962		ROCK1	1.74684	962		R94521	1.74611	962		IMAGE:131209	1.23157	962		SLC25A30	1.26884	962
TSPAN3	1.87739	963		PROX1	5.55117	963		AA044409	1.44894	963		SMAD9	1.74093	963		N79439	1.74668	963		C4orf26	1.74557	963		IMAGE:245219	1.23114	963		DCHS1	1.26854	963
C2orf83	1.87714	964		KCNV2	5.54705	964		YARS	1.44894	964		PARK2	1.74093	964		SIRT6	1.74594	964		FAM84A	1.74366	964		CP110	1.23114	964		AU146391	1.26844	964
GRIN2D	1.8766	965		GNAS	5.53841	965		2271	1.44393	965		ALK	1.74059	965		TKT	1.74534	965		R15794	1.74324	965		IER5L	1.23114	965		ELANE	1.26838	965
C2orf56	1.87461	966		ANP32E	5.53431	966		GTF2H2C	1.44393	966		SRPX2	1.73988	966		FLCN	1.74533	966		T91094	1.74297	966		LARP4B	1.23114	966		PCDH9	1.26832	966
Igk-V1	1.87409	967		ZWINT	5.53332	967		R15934	1.44393	967		RASL10A	1.73978	967		R63757	1.74468	967		AA883523	1.74183	967		SYNPO	1.23114	967		RGCC	1.26813	967
CHRNB1	1.87304	968		BE622247	5.53233	968		WDR41	1.44393	968		AL080180	1.73814	968		RHOU	1.7444	968		AI939319	1.73988	968		FAM171A1	1.23114	968		AK024315	1.26792	968
ZNF22	1.87279	969		DAW1	5.52352	969		3964	1.44393	969		BMP1	1.7381	969		ENOPH1	1.74286	969		KBTBD3	1.73984	969		TIMP3	1.23114	969		CYLD	1.26781	969
CALML5	1.8726	970		RUNDC3A	5.52278	970		4713	1.44393	970		UBE2E1	1.73727	970		GPNMB	1.74194	970		ATF7IP	1.73979	970		IMAGE:346642	1.23114	970		ZMAT4	1.26768	970
41526	1.8717	971		POU2F2	5.52197	971		STT3B	1.44393	971		B4GALT2	1.73687	971		GPAM	1.74134	971		PWWP2A	1.73939	971		EXOC2	1.23114	971		HSPA1A	1.26756	971
BE877397	1.87169	972		KRT40	5.51786	972		6367	1.44393	972		CIAO1	1.73638	972		N59650	1.74123	972		H93315	1.7381	972		FLRT3	1.23114	972		SH3GL3	1.26756	972
ADAMTS5	1.87152	973		SLC16A10	5.51636	973		NUP210	1.44393	973		PNN	1.73547	973		IL1RL1	1.74074	973		AI290482	1.73663	973		IMAGE:111755	1.23072	973		PEX10	1.26751	973
EDNRA	1.87151	974		RIMBP2	5.51339	974		LINC00339	1.44393	974		ATP4B	1.73487	974		N52088	1.74017	974		AA972736	1.73573	974		STRADA	1.23072	974		ST6GALNAC2	1.26702	974
MET	1.8708	975		AA806776	5.50414	975		10907	1.44393	975		PCDH17	1.73476	975		T97723	1.73965	975		R94297	1.73559	975		IMAGE:298822	1.23072	975		PIGK	1.26678	975
LY6G5B	1.86915	976		AA129909	5.50276	976		C9orf123	1.44393	976		E2F4	1.73288	976		C12orf23	1.73948	976		CASC1	1.73545	976		DUT	1.23072	976		HOMER3	1.26644	976
U2AF2	1.86873	977		ESM1	5.49839	977		ZNF23	1.44393	977		SARM1	1.7327	977		AA069420	1.73846	977		PHC3	1.73465	977		C1orf61	1.23072	977		LIMK2	1.26643	977
AURKA	1.86865	978		AV650485	5.49741	978		CWC27	1.44393	978		MPHOSPH8	1.73239	978		AI949775	1.73821	978		CAND1	1.73353	978		IMAGE:503577	1.23072	978		SETD1A	1.26575	978
SRF	1.86839	979		AK026738	5.49358	979		MEF2C	1.44393	979		YAP1	1.73165	979		C9orf80	1.7374	979		AI733059	1.73311	979		HIST1H2AE	1.23072	979		GIPR	1.26571	979
SPTAN1	1.86791	980		AA765786	5.49109	980		FAM127A	1.44393	980		RAB35	1.73106	980		AI718854	1.73714	980		H56560	1.73231	980		IMAGE:395974	1.23072	980		AKR1D1	1.26565	980
CEP350	1.86754	981		GALR2	5.48189	981		16710	1.44393	981		FAM171A1	1.73102	981		VASH1	1.73561	981		MTERFD1	1.73106	981		NUF2	1.23072	981		CDK17	1.26536	981
PSMD11	1.86634	982		ZADH2	5.475	982		AA404280	1.44393	982		AKAP13	1.73042	982		SKI	1.73455	982		CCDC45	1.73105	982		IMAGE:134312	1.23072	982		AKAP8L	1.26534	982
YBX1P2	1.86585	983		CYB5RL	5.47193	983		MFGE8	1.44393	983		SQLE	1.73031	983		H30513	1.73413	983		HIATL2	1.731	983		TMEM143	1.23029	983		PPT2	1.2651	983
BCAT2	1.8653	984		CNGB1	5.46419	984		MAP1LC3B	1.44393	984		MAGI1	1.7303	984		AI953114	1.73402	984		AA883952	1.73077	984		IMAGE:754420	1.23029	984		RAD23B	1.26508	984
HCN4	1.86499	985		MAD2L1	5.46295	985		N69204	1.44393	985		GPI	1.72996	985		LRRC59	1.73398	985		AA634087	1.72983	985		IMAGE:753139	1.23029	985		RAB38	1.26483	985
GRIA4	1.86482	986		AI825068	5.45603	986		18308	1.44393	986		MBL2	1.72932	986		AA487049	1.73383	986		KRIT1	1.72968	986		IMAGE:341643	1.23029	986		MUC3A	1.26466	986
KIFAP3	1.8643	987		TAS2R13	5.45241	987		AIDA	1.44393	987		KCND2	1.72917	987		AI693075	1.73295	987		AA234877	1.72951	987		C12orf68	1.23029	987		FGFR1OP	1.26459	987
ELAC2	1.86426	988		AA745978	5.4495	988		15574	1.44393	988		GH2	1.72917	988		AI300077	1.73217	988		AA186367	1.72911	988		CCM2	1.23029	988		OSER1	1.26446	988
LOC727787	1.8626	989		TRPA1	5.44363	989		PAXIP1	1.44393	989		IL13	1.7274	989		SCMH1	1.73164	989		RTN4R	1.72881	989		USP32	1.23029	989		POLRMT	1.26399	989
RAP1A	1.86253	990		BC030211	5.43799	990		EPB41L2	1.44393	990		TPH1	1.72727	990		APLNR	1.73153	990		C9orf82	1.72874	990		OLIG2	1.22987	990		CISH	1.26398	990
KLF12	1.861	991		GATM	5.43322	991		N75017	1.44393	991		C6orf62	1.72687	991		OSBPL11	1.73147	991		ANK1	1.72805	991		IMAGE:294503	1.22987	991		ZMYND8	1.26394	991
TRBV21-1	1.86045	992		BHLHE23	5.43148	992		19068	1.43893	992		AF007136	1.72642	992		SLC22A23	1.73138	992		AI052523	1.7275	992		IMAGE:46328	1.22987	992		SYNJ2	1.26379	992
ADRA1B	1.86019	993		KAL1	5.42539	993		108	1.43893	993		FAM134B	1.72549	993		T66312	1.73134	993		DNM3	1.72739	993		FXN	1.22944	993		TTLL7	1.2637	993
HTR2C	1.85919	994		AK024236	5.41955	994		H97948	1.43893	994		ARHGEF2	1.72544	994		RAB3C	1.7307	994		R38572	1.72707	994		CTNNA1	1.22944	994		PHF3	1.26352	994
ANXA9	1.85902	995		ZNF114	5.41473	995		MKRN1	1.43893	995		MTF1	1.72493	995		AA765038	1.73021	995		AI708908	1.72659	995		ARPC5	1.22944	995		MIS18BP1	1.26351	995
BTN2A2	1.859	996		AA331548	5.41214	996		SLC2A12	1.43893	996		RAD52	1.72477	996		CAMK2D	1.72939	996		AA447870	1.72628	996		IMAGE:200174	1.22944	996		CAMTA2	1.26333	996
VBP1	1.85893	997		FRMPD1	5.4084	997		6249	1.43893	997		DIAPH1	1.72462	997		SPCS3	1.72921	997		AI821146	1.7262	997		KCNH2	1.22944	997		FKBP1B	1.26295	997
PNPLA2	1.85879	998		IRX2	5.40484	998		11575	1.43893	998		PPP1R3D	1.72436	998		LSG1	1.72857	998		AA583394	1.72613	998		RQCD1	1.22944	998		COL13A1	1.26288	998
C11orf63	1.85807	999		H2BFXP	5.40399	999		PAK1IP1	1.43893	999		CCNA2	1.72424	999		AA159799	1.72755	999		AA679035	1.7261	999		E2F2	1.22944	999		TMEM80	1.26281	999
PEX19	1.85795	1000		SRSF8	5.40391	1000		MRPS18C	1.43893	1000		PRKD3	1.72373	1000		LOC286367	1.72738	1000		LOC253039	1.72607	1000		IMAGE:131880	1.22944	1000		NARG2	1.26281	1000

## Sheet:  integrated datasets 
Upregulated genes analyzed in in integrated datasets
Gene symbol	Frequence in 8 datasets	Fold changes in orignal dataset	Comparison of diseases	Rank in orignal dataset	orignal GDS number
TOP2A	6	3.79737	Androgen-independent-Xenograft/Androgen-dependent-Xenograft	24	GDS2384
TOP2A	6	37.8769	Metastatic/Primary	42	GDS1439
TOP2A	6	1.51572	Metastatic or refractory/localized	48	GDS3289
TOP2A	6	3.05263	Androgen-independent/Androgen-dependent	154	GDS1390
TOP2A	6	2.31538	Metastatic/Primary	380	GDS2545
TOP2A	6	1.34453	Recurrent/Non-recurrent	649	GDS4109
AURKA	5	16.7463	Metastatic/Primary	155	GDS1439
AURKA	5	2.20381	Androgen-independent-Xenograft/Androgen-dependent-Xenograft	157	GDS2384
AURKA	5	2.74005	Metastatic/Primary	221	GDS2545
AURKA	5	1.25745	Metastatic or refractory/localized	697	GDS3289
AURKA	5	1.86865	Androgen-independent/Androgen-dependent	978	GDS1390
DDIT4	5	6.01197	Metastatic/Primary	11	GDS2547
DDIT4	5	6.07334	Metastatic/Primary	21	GDS2546
DDIT4	5	1.53103	Metastatic or refractory/localized	38	GDS3289
DDIT4	5	4.75333	Metastatic/Primary	39	GDS2545
DDIT4	5	10.319	Metastatic/Primary	353	GDS1439
G3BP1	5	2.39479	Metastatic/Primary	328	GDS2545
G3BP1	5	2.38277	Metastatic/Primary	378	GDS2546
G3BP1	5	1.39048	Recurrent/Non-recurrent	518	GDS4109
G3BP1	5	1.63014	Androgen-independent-Xenograft/Androgen-dependent-Xenograft	557	GDS2384
G3BP1	5	1.87644	Metastatic/Primary	779	GDS2547
NUSAP1	5	2.32141	Androgen-independent-Xenograft/Androgen-dependent-Xenograft	128	GDS2384
NUSAP1	5	2.99136	Metastatic/Primary	155	GDS2547
NUSAP1	5	1.54717	Recurrent/Non-recurrent	259	GDS4109
NUSAP1	5	11.6488	Metastatic/Primary	276	GDS1439
NUSAP1	5	2.15659	Androgen-independent/Androgen-dependent	599	GDS1390
RRAGD	5	3.79281	Metastatic/Primary	64	GDS2545
RRAGD	5	1.87905	Androgen-independent-Xenograft/Androgen-dependent-Xenograft	299	GDS2384
RRAGD	5	2.49639	Metastatic/Primary	327	GDS2546
RRAGD	5	1.48855	Recurrent/Non-recurrent	331	GDS4109
RRAGD	5	1.90822	Androgen-independent/Androgen-dependent	911	GDS1390
TPX2	5	7.65107	Metastatic/Primary	10	GDS2546
TPX2	5	3.13834	Androgen-independent-Xenograft/Androgen-dependent-Xenograft	44	GDS2384
TPX2	5	3.00137	Metastatic/Primary	150	GDS2545
TPX2	5	14.3539	Metastatic/Primary	193	GDS1439
TPX2	5	1.30858	Metastatic or refractory/localized	360	GDS3289
AKAP13	4	2.64463	Androgen-independent/Androgen-dependent	286	GDS1390
AKAP13	4	1.50671	Recurrent/Non-recurrent	298	GDS4109
AKAP13	4	2.00136	Metastatic/Primary	646	GDS2546
AKAP13	4	1.73042	Metastatic/Primary	982	GDS2545
ANGPT2	4	5.4127	Metastatic/Primary	26	GDS2545
ANGPT2	4	3.51832	Androgen-independent/Androgen-dependent	86	GDS1390
ANGPT2	4	2.72441	Metastatic/Primary	243	GDS2546
ANGPT2	4	2.06902	Metastatic/Primary	572	GDS2547
BUB1	4	18.616	Metastatic/Primary	126	GDS1439
BUB1	4	1.33007	Metastatic or refractory/localized	286	GDS3289
BUB1	4	2.48256	Metastatic/Primary	287	GDS2545
BUB1	4	1.39291	Recurrent/Non-recurrent	509	GDS4109
CCNA2	4	2.78949	Androgen-independent-Xenograft/Androgen-dependent-Xenograft	68	GDS2384
CCNA2	4	2.2057	Androgen-independent/Androgen-dependent	558	GDS1390
CCNA2	4	6.63165	Metastatic/Primary	701	GDS1439
CCNA2	4	1.72424	Metastatic/Primary	999	GDS2545
CDK1	4	10.8909	Metastatic/Primary	317	GDS1439
CDK1	4	2.15942	Metastatic/Primary	466	GDS2545
CDK1	4	2.07294	Androgen-independent/Androgen-dependent	674	GDS1390
CDK1	4	1.49485	Androgen-independent-Xenograft/Androgen-dependent-Xenograft	813	GDS2384
CELF1	4	4.26667	Metastatic/Primary	52	GDS2545
CELF1	4	1.34118	Metastatic or refractory/localized	253	GDS3289
CELF1	4	1.50192	Recurrent/Non-recurrent	306	GDS4109
CELF1	4	1.46409	Androgen-independent-Xenograft/Androgen-dependent-Xenograft	911	GDS2384
CENPF	4	16.8654	Metastatic/Primary	153	GDS1439
CENPF	4	2.40882	Metastatic/Primary	320	GDS2545
CENPF	4	1.28165	Metastatic or refractory/localized	499	GDS3289
CENPF	4	2.01567	Androgen-independent/Androgen-dependent	749	GDS1390
CEP55	4	5.38889	Androgen-independent/Androgen-dependent	19	GDS1390
CEP55	4	2.41156	Recurrent/Non-recurrent	36	GDS4109
CEP55	4	1.93858	Androgen-independent-Xenograft/Androgen-dependent-Xenograft	257	GDS2384
CEP55	4	6.64477	Metastatic/Primary	700	GDS1439
CKAP2L	4	3.23432	Metastatic/Primary	116	GDS2547
CKAP2L	4	10.2453	Metastatic/Primary	362	GDS1439
CKAP2L	4	1.7593	Androgen-independent-Xenograft/Androgen-dependent-Xenograft	406	GDS2384
CKAP2L	4	1.25006	Metastatic or refractory/localized	754	GDS3289
DLGAP5	4	1.5016	Metastatic or refractory/localized	54	GDS3289
DLGAP5	4	2.73208	Androgen-independent-Xenograft/Androgen-dependent-Xenograft	69	GDS2384
DLGAP5	4	11.187	Metastatic/Primary	307	GDS1439
DLGAP5	4	1.75309	Metastatic/Primary	933	GDS2545
ECT2	4	2.28459	Androgen-independent/Androgen-dependent	487	GDS1390
ECT2	4	7.32122	Metastatic/Primary	588	GDS1439
ECT2	4	1.91807	Metastatic/Primary	725	GDS2547
ECT2	4	1.30618	Recurrent/Non-recurrent	793	GDS4109
EIF5	4	1.47469	Recurrent/Non-recurrent	354	GDS4109
EIF5	4	1.70527	Androgen-independent-Xenograft/Androgen-dependent-Xenograft	463	GDS2384
EIF5	4	1.86626	Metastatic/Primary	791	GDS2546
EIF5	4	1.93767	Androgen-independent/Androgen-dependent	855	GDS1390
EZH2	4	2.43682	Androgen-independent-Xenograft/Androgen-dependent-Xenograft	110	GDS2384
EZH2	4	1.37364	Metastatic or refractory/localized	176	GDS3289
EZH2	4	2.145	Metastatic/Primary	483	GDS2545
EZH2	4	6.18741	Metastatic/Primary	798	GDS1439
FLT1	4	1.80856	Recurrent/Non-recurrent	122	GDS4109
FLT1	4	7.88341	Metastatic/Primary	515	GDS1439
FLT1	4	2.08045	Metastatic/Primary	574	GDS2546
FLT1	4	1.80543	Metastatic/Primary	841	GDS2545
FN1	4	6.9292	Metastatic/Primary	4	GDS2547
FN1	4	3.32349	Androgen-independent/Androgen-dependent	119	GDS1390
FN1	4	2.69787	Metastatic/Primary	230	GDS2545
FN1	4	1.90014	Metastatic/Primary	746	GDS2546
GTSE1	4	1.86107	Recurrent/Non-recurrent	107	GDS4109
GTSE1	4	3.25623	Metastatic/Primary	113	GDS2545
GTSE1	4	8.1955	Metastatic/Primary	485	GDS1439
GTSE1	4	1.27279	Metastatic or refractory/localized	561	GDS3289
KIF23	4	1.38223	Metastatic or refractory/localized	162	GDS3289
KIF23	4	14.5511	Metastatic/Primary	184	GDS1439
KIF23	4	2.8596	Androgen-independent/Androgen-dependent	207	GDS1390
KIF23	4	1.86486	Metastatic/Primary	755	GDS2545
PROX1	4	2.05623	Androgen-independent-Xenograft/Androgen-dependent-Xenograft	199	GDS2384
PROX1	4	1.29774	Metastatic or refractory/localized	403	GDS3289
PROX1	4	1.44264	Recurrent/Non-recurrent	422	GDS4109
PROX1	4	5.55117	Metastatic/Primary	963	GDS1439
PTPRR	4	4.25	Metastatic/Primary	53	GDS2545
PTPRR	4	2.51245	Androgen-independent/Androgen-dependent	340	GDS1390
PTPRR	4	1.28254	Metastatic or refractory/localized	492	GDS3289
PTPRR	4	6.8087	Metastatic/Primary	666	GDS1439
PTTG1	4	5.15966	Metastatic/Primary	27	GDS2545
PTTG1	4	3.22657	Androgen-independent-Xenograft/Androgen-dependent-Xenograft	40	GDS2384
PTTG1	4	1.45549	Metastatic or refractory/localized	81	GDS3289
PTTG1	4	12.3563	Metastatic/Primary	244	GDS1439
RASAL2	4	3.27848	Metastatic/Primary	108	GDS2545
RASAL2	4	2.82966	Metastatic/Primary	193	GDS2547
RASAL2	4	2.01979	Metastatic/Primary	633	GDS2546
RASAL2	4	6.14921	Metastatic/Primary	805	GDS1439
SEZ6L	4	1.34723	Metastatic or refractory/localized	236	GDS3289
SEZ6L	4	7.40348	Metastatic/Primary	575	GDS1439
SEZ6L	4	1.54756	Androgen-independent-Xenograft/Androgen-dependent-Xenograft	700	GDS2384
SEZ6L	4	1.76119	Metastatic/Primary	919	GDS2545
SMC4	4	4.09355	Androgen-independent/Androgen-dependent	50	GDS1390
SMC4	4	15.8453	Metastatic/Primary	165	GDS1439
SMC4	4	1.94531	Androgen-independent-Xenograft/Androgen-dependent-Xenograft	254	GDS2384
SMC4	4	1.96373	Metastatic/Primary	679	GDS2546
SPAG9	4	1.87905	Androgen-independent-Xenograft/Androgen-dependent-Xenograft	298	GDS2384
SPAG9	4	1.46526	Recurrent/Non-recurrent	373	GDS4109
SPAG9	4	2.27662	Metastatic/Primary	399	GDS2545
SPAG9	4	2.15835	Androgen-independent/Androgen-dependent	595	GDS1390
STC2	4	1.69996	Metastatic or refractory/localized	17	GDS3289
STC2	4	17.6687	Metastatic/Primary	139	GDS1439
STC2	4	2.98784	Metastatic/Primary	152	GDS2545
STC2	4	2.25047	Metastatic/Primary	453	GDS2546
TMF1	4	1.51757	Recurrent/Non-recurrent	286	GDS4109
TMF1	4	2.26102	Metastatic/Primary	446	GDS2546
TMF1	4	1.81784	Metastatic/Primary	818	GDS2545
TMF1	4	1.48452	Androgen-independent-Xenograft/Androgen-dependent-Xenograft	852	GDS2384
TMPO	4	2.98649	Metastatic/Primary	154	GDS2545
TMPO	4	1.93187	Androgen-independent-Xenograft/Androgen-dependent-Xenograft	264	GDS2384
TMPO	4	7.10083	Metastatic/Primary	620	GDS1439
TMPO	4	1.83154	Metastatic/Primary	843	GDS2546
ZMYND8	4	5.21373	Metastatic/Primary	35	GDS2546
ZMYND8	4	1.40834	Metastatic or refractory/localized	123	GDS3289
ZMYND8	4	2.8485	Metastatic/Primary	199	GDS2545
ZMYND8	4	1.26394	Recurrent/Non-recurrent	991	GDS4109
ABHD5	3	3.49563	Androgen-independent/Androgen-dependent	92	GDS1390
ABHD5	3	3.04996	Metastatic/Primary	169	GDS2546
ABHD5	3	1.8125	Metastatic/Primary	825	GDS2545
ACSM1	3	1.41765	Metastatic or refractory/localized	112	GDS3289
ACSM1	3	2.97229	Metastatic/Primary	161	GDS2545
ACSM1	3	10.4718	Metastatic/Primary	340	GDS1439
ADAM12	3	1.45953	Metastatic or refractory/localized	80	GDS3289
ADAM12	3	1.84	Recurrent/Non-recurrent	113	GDS4109
ADAM12	3	1.76596	Metastatic/Primary	913	GDS2545
ADH1B	3	5.07102	Androgen-independent/Androgen-dependent	21	GDS1390
ADH1B	3	2.0929	Metastatic/Primary	521	GDS2545
ADH1B	3	1.30334	Recurrent/Non-recurrent	804	GDS4109
AIDA	3	2.76569	Recurrent/Non-recurrent	17	GDS4109
AIDA	3	3.35332	Androgen-independent/Androgen-dependent	111	GDS1390
AIDA	3	1.44393	Androgen-independent-Xenograft/Androgen-dependent-Xenograft	987	GDS2384
AKAP8L	3	2.12491	Metastatic/Primary	508	GDS2547
AKAP8L	3	2.08469	Androgen-independent/Androgen-dependent	659	GDS1390
AKAP8L	3	1.26534	Recurrent/Non-recurrent	982	GDS4109
AL080180	3	1.34206	Recurrent/Non-recurrent	659	GDS4109
AL080180	3	2.0597	Androgen-independent/Androgen-dependent	696	GDS1390
AL080180	3	1.73814	Metastatic/Primary	968	GDS2545
ANK2	3	2.7208	Androgen-independent/Androgen-dependent	259	GDS1390
ANK2	3	7.33385	Metastatic/Primary	584	GDS1439
ANK2	3	1.25006	Metastatic or refractory/localized	755	GDS3289
APLNR	3	16.009	Metastatic/Primary	163	GDS1439
APLNR	3	2.05539	Androgen-independent/Androgen-dependent	702	GDS1390
APLNR	3	1.73153	Metastatic/Primary	990	GDS2546
ATF7IP	3	1.65823	Recurrent/Non-recurrent	175	GDS4109
ATF7IP	3	2.90365	Androgen-independent/Androgen-dependent	197	GDS1390
ATF7IP	3	1.73979	Metastatic/Primary	970	GDS2547
BGN	3	1.57546	Recurrent/Non-recurrent	234	GDS4109
BGN	3	2.28984	Androgen-independent/Androgen-dependent	482	GDS1390
BGN	3	2.09663	Metastatic/Primary	518	GDS2545
C6orf62	3	2.21591	Metastatic/Primary	479	GDS2546
C6orf62	3	1.99237	Androgen-independent/Androgen-dependent	780	GDS1390
C6orf62	3	1.72687	Metastatic/Primary	991	GDS2545
CA10	3	6.56293	Metastatic/Primary	716	GDS1439
CA10	3	1.24617	Metastatic or refractory/localized	794	GDS3289
CA10	3	1.97292	Androgen-independent/Androgen-dependent	806	GDS1390
CASP10	3	1.88489	Recurrent/Non-recurrent	101	GDS4109
CASP10	3	2.51901	Androgen-independent/Androgen-dependent	334	GDS1390
CASP10	3	1.91579	Metastatic/Primary	695	GDS2545
CCNB1	3	13.9087	Metastatic/Primary	201	GDS1439
CCNB1	3	2.53633	Metastatic/Primary	274	GDS2547
CCNB1	3	1.99048	Metastatic/Primary	606	GDS2545
CCNE2	3	6.28571	Metastatic/Primary	17	GDS2545
CCNE2	3	18.7683	Metastatic/Primary	124	GDS1439
CCNE2	3	2.04842	Androgen-independent/Androgen-dependent	711	GDS1390
CCNF	3	2.09943	Androgen-independent-Xenograft/Androgen-dependent-Xenograft	190	GDS2384
CCNF	3	1.36368	Metastatic or refractory/localized	192	GDS3289
CCNF	3	1.77982	Metastatic/Primary	889	GDS2545
CD36	3	3.20872	Androgen-independent/Androgen-dependent	129	GDS1390
CD36	3	2.53636	Metastatic/Primary	270	GDS2545
CD36	3	2.07446	Metastatic/Primary	582	GDS2546
CDC20	3	3.90572	Metastatic/Primary	63	GDS2545
CDC20	3	2.93214	Androgen-independent/Androgen-dependent	186	GDS1390
CDC20	3	11.0221	Metastatic/Primary	311	GDS1439
CDC5L	3	1.77505	Recurrent/Non-recurrent	133	GDS4109
CDC5L	3	1.87879	Metastatic/Primary	740	GDS2545
CDC5L	3	1.94517	Androgen-independent/Androgen-dependent	839	GDS1390
CDC6	3	2.47793	Androgen-independent/Androgen-dependent	356	GDS1390
CDC6	3	7.65072	Metastatic/Primary	550	GDS1439
CDC6	3	1.76786	Metastatic/Primary	909	GDS2545
CDH5	3	2.65045	Androgen-independent/Androgen-dependent	281	GDS1390
CDH5	3	1.37422	Recurrent/Non-recurrent	554	GDS4109
CDH5	3	1.77707	Metastatic/Primary	899	GDS2547
CDKN2A	3	4.76389	Metastatic/Primary	38	GDS2545
CDKN2A	3	10.7361	Metastatic/Primary	326	GDS1439
CDKN2A	3	2.28059	Androgen-independent/Androgen-dependent	489	GDS1390
CEACAM6	3	50.591	Metastatic/Primary	27	GDS1439
CEACAM6	3	1.35758	Recurrent/Non-recurrent	599	GDS4109
CEACAM6	3	2.04231	Androgen-independent/Androgen-dependent	720	GDS1390
CENPE	3	23.2862	Metastatic/Primary	96	GDS1439
CENPE	3	1.34118	Metastatic or refractory/localized	252	GDS3289
CENPE	3	2.0593	Androgen-independent/Androgen-dependent	697	GDS1390
CEP350	3	1.83162	Metastatic/Primary	797	GDS2545
CEP350	3	1.84263	Metastatic/Primary	827	GDS2546
CEP350	3	1.86754	Androgen-independent/Androgen-dependent	981	GDS1390
CIT	3	2.58639	Metastatic/Primary	256	GDS2545
CIT	3	1.28076	Metastatic or refractory/localized	505	GDS3289
CIT	3	6.80627	Metastatic/Primary	667	GDS1439
COL1A2	3	2.11202	Androgen-independent/Androgen-dependent	631	GDS1390
COL1A2	3	1.83622	Metastatic/Primary	793	GDS2545
COL1A2	3	1.83171	Metastatic/Primary	842	GDS2546
COL5A2	3	3.52662	Metastatic/Primary	83	GDS2545
COL5A2	3	2.84615	Metastatic/Primary	190	GDS2547
COL5A2	3	2.15242	Androgen-independent/Androgen-dependent	601	GDS1390
CPS1	3	97.4839	Metastatic/Primary	14	GDS1439
CPS1	3	2.92237	Metastatic/Primary	171	GDS2545
CPS1	3	1.29325	Metastatic or refractory/localized	423	GDS3289
CTNNA2	3	1.37126	Metastatic or refractory/localized	180	GDS3289
CTNNA2	3	1.46202	Recurrent/Non-recurrent	379	GDS4109
CTNNA2	3	7.06729	Metastatic/Primary	624	GDS1439
DGAT1	3	2.27419	Metastatic/Primary	402	GDS2545
DGAT1	3	1.61328	Androgen-independent-Xenograft/Androgen-dependent-Xenograft	576	GDS2384
DGAT1	3	1.28693	Recurrent/Non-recurrent	864	GDS4109
DNER	3	2.86791	Androgen-independent-Xenograft/Androgen-dependent-Xenograft	64	GDS2384
DNER	3	2.38099	Metastatic/Primary	342	GDS2547
DNER	3	5.60421	Metastatic/Primary	950	GDS1439
DOT1L	3	1.50629	Metastatic or refractory/localized	51	GDS3289
DOT1L	3	1.36355	Recurrent/Non-recurrent	580	GDS4109
DOT1L	3	2.06352	Metastatic/Primary	591	GDS2546
EXOG	3	2.50277	Androgen-independent/Androgen-dependent	343	GDS1390
EXOG	3	1.54221	Androgen-independent-Xenograft/Androgen-dependent-Xenograft	711	GDS2384
EXOG	3	1.81006	Metastatic/Primary	836	GDS2545
FADS1	3	7.02692	Metastatic/Primary	12	GDS2545
FADS1	3	1.85961	Androgen-independent-Xenograft/Androgen-dependent-Xenograft	309	GDS2384
FADS1	3	7.29596	Metastatic/Primary	594	GDS1439
FAM149B1	3	7.02958	Metastatic/Primary	631	GDS1439
FAM149B1	3	1.94378	Metastatic/Primary	694	GDS2546
FAM149B1	3	1.88754	Androgen-independent/Androgen-dependent	942	GDS1390
FGFR1OP	3	2.53363	Metastatic/Primary	273	GDS2545
FGFR1OP	3	1.93778	Metastatic/Primary	703	GDS2546
FGFR1OP	3	1.26459	Recurrent/Non-recurrent	987	GDS4109
FHL1	3	3.29367	Androgen-independent/Androgen-dependent	123	GDS1390
FHL1	3	1.6358	Androgen-independent-Xenograft/Androgen-dependent-Xenograft	550	GDS2384
FHL1	3	1.30306	Recurrent/Non-recurrent	808	GDS4109
FMO3	3	2.64464	Androgen-independent/Androgen-dependent	285	GDS1390
FMO3	3	1.26313	Metastatic or refractory/localized	642	GDS3289
FMO3	3	5.83716	Metastatic/Primary	891	GDS1439
FOXM1	3	3.73301	Metastatic/Primary	70	GDS2545
FOXM1	3	24.1627	Metastatic/Primary	91	GDS1439
FOXM1	3	1.71119	Androgen-independent-Xenograft/Androgen-dependent-Xenograft	455	GDS2384
FRZB	3	1.2825	Metastatic or refractory/localized	493	GDS3289
FRZB	3	7.67624	Metastatic/Primary	547	GDS1439
FRZB	3	1.94793	Androgen-independent/Androgen-dependent	836	GDS1390
GAS2L3	3	19.5793	Metastatic/Primary	115	GDS1439
GAS2L3	3	3.44601	Metastatic/Primary	120	GDS2546
GAS2L3	3	2.2946	Metastatic/Primary	391	GDS2547
GDAP1	3	6.88889	Metastatic/Primary	5	GDS2547
GDAP1	3	2.19979	Metastatic/Primary	492	GDS2546
GDAP1	3	1.30707	Recurrent/Non-recurrent	786	GDS4109
GNAS	3	2.94271	Metastatic/Primary	187	GDS2546
GNAS	3	1.9117	Metastatic/Primary	698	GDS2545
GNAS	3	5.53841	Metastatic/Primary	965	GDS1439
GPR137	3	9.17551	Metastatic/Primary	414	GDS1439
GPR137	3	1.3063	Recurrent/Non-recurrent	792	GDS4109
GPR137	3	1.88742	Androgen-independent/Androgen-dependent	943	GDS1390
GRIA4	3	1.49433	Metastatic or refractory/localized	60	GDS3289
GRIA4	3	1.75385	Metastatic/Primary	946	GDS2547
GRIA4	3	1.86482	Androgen-independent/Androgen-dependent	986	GDS1390
GUSBP3	3	1.41667	Metastatic or refractory/localized	114	GDS3289
GUSBP3	3	2.71938	Metastatic/Primary	224	GDS2547
GUSBP3	3	1.43151	Recurrent/Non-recurrent	439	GDS4109
H2AFV	3	3.63849	Metastatic/Primary	79	GDS2545
H2AFV	3	2.41282	Metastatic/Primary	361	GDS2546
H2AFV	3	2.06891	Androgen-independent/Androgen-dependent	680	GDS1390
HBA2	3	12.022	Metastatic/Primary	4	GDS2545
HBA2	3	3.17857	Recurrent/Non-recurrent	8	GDS4109
HBA2	3	2.04794	Androgen-independent/Androgen-dependent	713	GDS1390
HEMGN	3	1.73147	Metastatic or refractory/localized	14	GDS3289
HEMGN	3	1.93721	Metastatic/Primary	704	GDS2546
HEMGN	3	1.79167	Metastatic/Primary	875	GDS2547
HIST2H4B	3	1.41372	Metastatic or refractory/localized	119	GDS3289
HIST2H4B	3	2.09588	Metastatic/Primary	519	GDS2545
HIST2H4B	3	2.00433	Metastatic/Primary	644	GDS2546
HJURP	3	2.79917	Androgen-independent-Xenograft/Androgen-dependent-Xenograft	67	GDS2384
HJURP	3	2.71686	Metastatic/Primary	247	GDS2546
HJURP	3	6.83857	Metastatic/Primary	663	GDS1439
HMMR	3	2.56975	Androgen-independent/Androgen-dependent	313	GDS1390
HMMR	3	2.32857	Metastatic/Primary	371	GDS2545
HMMR	3	8.85327	Metastatic/Primary	434	GDS1439
HN1	3	4.13693	Androgen-independent/Androgen-dependent	48	GDS1390
HN1	3	3.23093	Metastatic/Primary	144	GDS2546
HN1	3	2.44749	Metastatic/Primary	303	GDS2547
HOXB6	3	3.13058	Androgen-independent/Androgen-dependent	143	GDS1390
HOXB6	3	1.62897	Recurrent/Non-recurrent	192	GDS4109
HOXB6	3	10.0431	Metastatic/Primary	370	GDS1439
HPRT1	3	11.9084	Metastatic/Primary	266	GDS1439
HPRT1	3	2.16513	Metastatic/Primary	461	GDS2545
HPRT1	3	2.18755	Metastatic/Primary	462	GDS2547
IFRD1	3	2.05623	Androgen-independent-Xenograft/Androgen-dependent-Xenograft	200	GDS2384
IFRD1	3	2.08036	Metastatic/Primary	526	GDS2545
IFRD1	3	1.98879	Androgen-independent/Androgen-dependent	784	GDS1390
IGHM	3	2.92065	Metastatic/Primary	173	GDS2545
IGHM	3	14.4041	Metastatic/Primary	191	GDS1439
IGHM	3	1.93404	Metastatic/Primary	707	GDS2547
IGL@	3	2.08871	Metastatic/Primary	524	GDS2545
IGL@	3	2.0339	Metastatic/Primary	622	GDS2546
IGL@	3	1.92079	Androgen-independent/Androgen-dependent	890	GDS1390
IGSF1	3	1.36743	Recurrent/Non-recurrent	570	GDS4109
IGSF1	3	1.26488	Metastatic or refractory/localized	623	GDS3289
IGSF1	3	1.51572	Androgen-independent-Xenograft/Androgen-dependent-Xenograft	778	GDS2384
IRF2BP2	3	1.46866	Metastatic or refractory/localized	73	GDS3289
IRF2BP2	3	2.0265	Metastatic/Primary	606	GDS2547
IRF2BP2	3	1.47427	Androgen-independent-Xenograft/Androgen-dependent-Xenograft	876	GDS2384
KIAA0101	3	3.06312	Androgen-independent-Xenograft/Androgen-dependent-Xenograft	53	GDS2384
KIAA0101	3	2.58576	Metastatic/Primary	257	GDS2545
KIAA0101	3	7.64086	Metastatic/Primary	552	GDS1439
KIF20A	3	4.21602	Androgen-independent/Androgen-dependent	43	GDS1390
KIF20A	3	2.56041	Metastatic/Primary	300	GDS2546
KIF20A	3	8.70375	Metastatic/Primary	445	GDS1439
KNTC1	3	3.23239	Androgen-independent/Androgen-dependent	128	GDS1390
KNTC1	3	2.01391	Androgen-independent-Xenograft/Androgen-dependent-Xenograft	220	GDS2384
KNTC1	3	1.79111	Metastatic/Primary	869	GDS2545
LGR5	3	43.8393	Metastatic/Primary	33	GDS1439
LGR5	3	2.19554	Recurrent/Non-recurrent	51	GDS4109
LGR5	3	1.99723	Androgen-independent/Androgen-dependent	771	GDS1390
LRP4	3	1.50004	Androgen-independent-Xenograft/Androgen-dependent-Xenograft	809	GDS2384
LRP4	3	6.12469	Metastatic/Primary	813	GDS1439
LRP4	3	1.27171	Recurrent/Non-recurrent	945	GDS4109
LYN	3	2.34831	Metastatic/Primary	360	GDS2545
LYN	3	1.2861	Metastatic or refractory/localized	466	GDS3289
LYN	3	2.01331	Metastatic/Primary	638	GDS2546
MAGEA2B	3	64.0391	Metastatic/Primary	20	GDS1439
MAGEA2B	3	3.4581	Metastatic/Primary	87	GDS2545
MAGEA2B	3	1.55294	Androgen-independent-Xenograft/Androgen-dependent-Xenograft	689	GDS2384
MALAT1	3	6.57224	Metastatic/Primary	7	GDS2547
MALAT1	3	7.61025	Metastatic/Primary	12	GDS2546
MALAT1	3	1.61161	Metastatic or refractory/localized	24	GDS3289
MBNL3	3	1.6585	Recurrent/Non-recurrent	174	GDS4109
MBNL3	3	1.33978	Metastatic or refractory/localized	254	GDS3289
MBNL3	3	1.84615	Metastatic/Primary	815	GDS2547
MBP	3	1.32777	Metastatic or refractory/localized	301	GDS3289
MBP	3	1.48458	Recurrent/Non-recurrent	341	GDS4109
MBP	3	2.27055	Androgen-independent/Androgen-dependent	501	GDS1390
MECOM	3	2.49735	Metastatic/Primary	281	GDS2545
MECOM	3	2.34694	Androgen-independent/Androgen-dependent	437	GDS1390
MECOM	3	1.82993	Metastatic/Primary	847	GDS2546
MEF2C	3	4.74528	Androgen-independent/Androgen-dependent	27	GDS1390
MEF2C	3	1.39704	Recurrent/Non-recurrent	500	GDS4109
MEF2C	3	1.44393	Androgen-independent-Xenograft/Androgen-dependent-Xenograft	979	GDS2384
MKI67	3	11.3012	Metastatic/Primary	299	GDS1439
MKI67	3	2.12804	Androgen-independent/Androgen-dependent	616	GDS1390
MKI67	3	1.94056	Metastatic/Primary	662	GDS2545
MKNK2	3	2.16176	Metastatic/Primary	463	GDS2545
MKNK2	3	2.1366	Metastatic/Primary	537	GDS2546
MKNK2	3	1.23542	Metastatic or refractory/localized	910	GDS3289
MMRN1	3	1.30224	Metastatic or refractory/localized	375	GDS3289
MMRN1	3	2.35429	Androgen-independent/Androgen-dependent	431	GDS1390
MMRN1	3	2.07273	Metastatic/Primary	536	GDS2545
MRTO4	3	2.02946	Metastatic/Primary	627	GDS2546
MRTO4	3	1.34164	Recurrent/Non-recurrent	661	GDS4109
MRTO4	3	1.76819	Metastatic/Primary	914	GDS2547
MYCL1	3	1.81504	Androgen-independent-Xenograft/Androgen-dependent-Xenograft	352	GDS2384
MYCL1	3	8.52257	Metastatic/Primary	456	GDS1439
MYCL1	3	1.29335	Recurrent/Non-recurrent	848	GDS4109
NCAPG2	3	2.03673	Metastatic/Primary	595	GDS2547
NCAPG2	3	1.31577	Recurrent/Non-recurrent	748	GDS4109
NCAPG2	3	6.21194	Metastatic/Primary	789	GDS1439
NCBP1	3	2.40327	Androgen-independent-Xenograft/Androgen-dependent-Xenograft	118	GDS2384
NCBP1	3	1.7824	Metastatic/Primary	886	GDS2545
NCBP1	3	1.2785	Recurrent/Non-recurrent	902	GDS4109
NEAT1	3	4.27398	Metastatic/Primary	62	GDS2546
NEAT1	3	1.46104	Metastatic or refractory/localized	79	GDS3289
NEAT1	3	2.99724	Metastatic/Primary	151	GDS2545
NMU	3	3.19802	Metastatic/Primary	123	GDS2545
NMU	3	8.36312	Metastatic/Primary	470	GDS1439
NMU	3	2	Androgen-independent/Androgen-dependent	765	GDS1390
NRXN3	3	2.96337	Androgen-independent/Androgen-dependent	181	GDS1390
NRXN3	3	1.40046	Recurrent/Non-recurrent	493	GDS4109
NRXN3	3	5.7274	Metastatic/Primary	917	GDS1439
NUCKS1	3	2.21146	Androgen-independent-Xenograft/Androgen-dependent-Xenograft	152	GDS2384
NUCKS1	3	2.89241	Metastatic/Primary	192	GDS2546
NUCKS1	3	2.34626	Metastatic/Primary	367	GDS2547
NUF2	3	30.9276	Metastatic/Primary	64	GDS1439
NUF2	3	3.5	Metastatic/Primary	113	GDS2546
NUF2	3	1.23072	Metastatic or refractory/localized	981	GDS3289
NUP88	3	2.46185	Recurrent/Non-recurrent	28	GDS4109
NUP88	3	6.01018	Metastatic/Primary	841	GDS1439
NUP88	3	1.45397	Androgen-independent-Xenograft/Androgen-dependent-Xenograft	950	GDS2384
OLFM1	3	3.49678	Androgen-independent/Androgen-dependent	90	GDS1390
OLFM1	3	1.55833	Androgen-independent-Xenograft/Androgen-dependent-Xenograft	663	GDS2384
OLFM1	3	6.73662	Metastatic/Primary	681	GDS1439
ONECUT2	3	10.1465	Metastatic/Primary	366	GDS1439
ONECUT2	3	2.17687	Metastatic/Primary	456	GDS2545
ONECUT2	3	1.40382	Recurrent/Non-recurrent	487	GDS4109
PCBP2	3	4.03889	Metastatic/Primary	72	GDS2546
PCBP2	3	2.43298	Metastatic/Primary	305	GDS2545
PCBP2	3	1.29412	Recurrent/Non-recurrent	844	GDS4109
PCSK2	3	15.5044	Metastatic/Primary	171	GDS1439
PCSK2	3	1.30179	Metastatic or refractory/localized	380	GDS3289
PCSK2	3	1.96087	Metastatic/Primary	639	GDS2545
PEG10	3	7.16017	Metastatic/Primary	11	GDS2545
PEG10	3	1.52309	Metastatic or refractory/localized	45	GDS3289
PEG10	3	31.8507	Metastatic/Primary	58	GDS1439
PLK4	3	3.17553	Androgen-independent/Androgen-dependent	134	GDS1390
PLK4	3	2.43158	Metastatic/Primary	307	GDS2545
PLK4	3	5.69545	Metastatic/Primary	926	GDS1439
PLOD2	3	2.71321	Androgen-independent-Xenograft/Androgen-dependent-Xenograft	70	GDS2384
PLOD2	3	2.75039	Metastatic/Primary	218	GDS2545
PLOD2	3	1.99016	Androgen-independent/Androgen-dependent	783	GDS1390
PLXNA1	3	6.18945	Metastatic/Primary	19	GDS2546
PLXNA1	3	1.37563	Recurrent/Non-recurrent	550	GDS4109
PLXNA1	3	6.13112	Metastatic/Primary	811	GDS1439
PPP1R16B	3	1.57416	Recurrent/Non-recurrent	235	GDS4109
PPP1R16B	3	2.57337	Androgen-independent/Androgen-dependent	311	GDS1390
PPP1R16B	3	5.6168	Metastatic/Primary	946	GDS1439
PRC1	3	1.41814	Metastatic or refractory/localized	111	GDS3289
PRC1	3	1.85318	Androgen-independent-Xenograft/Androgen-dependent-Xenograft	313	GDS2384
PRC1	3	10.009	Metastatic/Primary	373	GDS1439
PRKCA	3	2.83746	Androgen-independent/Androgen-dependent	217	GDS1390
PRKCA	3	1.35285	Metastatic or refractory/localized	220	GDS3289
PRKCA	3	2.64767	Metastatic/Primary	240	GDS2545
PRLR	3	2.46067	Metastatic/Primary	294	GDS2545
PRLR	3	2.22619	Metastatic/Primary	434	GDS2547
PRLR	3	2.08894	Metastatic/Primary	569	GDS2546
PTK6	3	2.46389	Androgen-independent/Androgen-dependent	365	GDS1390
PTK6	3	1.39054	Recurrent/Non-recurrent	517	GDS4109
PTK6	3	5.89776	Metastatic/Primary	876	GDS1439
PTMA	3	1.7593	Androgen-independent-Xenograft/Androgen-dependent-Xenograft	409	GDS2384
PTMA	3	2.33862	Androgen-independent/Androgen-dependent	448	GDS1390
PTMA	3	1.39829	Recurrent/Non-recurrent	498	GDS4109
PTRF	3	1.30949	Metastatic or refractory/localized	355	GDS3289
PTRF	3	2.07948	Metastatic/Primary	554	GDS2547
PTRF	3	2.07126	Androgen-independent/Androgen-dependent	677	GDS1390
RAB3C	3	10.3563	Metastatic/Primary	348	GDS1439
RAB3C	3	1.26138	Metastatic or refractory/localized	662	GDS3289
RAB3C	3	1.7307	Metastatic/Primary	994	GDS2546
RALBP1	3	3.51043	Androgen-independent/Androgen-dependent	88	GDS1390
RALBP1	3	1.44327	Recurrent/Non-recurrent	419	GDS4109
RALBP1	3	1.26225	Metastatic or refractory/localized	653	GDS3289
RBBP6	3	3.44758	Metastatic/Primary	89	GDS2545
RBBP6	3	3.15359	Metastatic/Primary	156	GDS2546
RBBP6	3	1.97412	Androgen-independent/Androgen-dependent	804	GDS1390
RBM14	3	3.68675	Metastatic/Primary	70	GDS2547
RBM14	3	9.14316	Metastatic/Primary	418	GDS1439
RBM14	3	1.26007	Metastatic or refractory/localized	672	GDS3289
RBM26	3	1.4871	Metastatic or refractory/localized	63	GDS3289
RBM26	3	2.31421	Metastatic/Primary	417	GDS2546
RBM26	3	1.98084	Androgen-independent/Androgen-dependent	796	GDS1390
SFRS18	3	2.72	Metastatic/Primary	244	GDS2546
SFRS18	3	2.27741	Androgen-independent/Androgen-dependent	494	GDS1390
SFRS18	3	1.86582	Metastatic/Primary	795	GDS2547
SH3BGRL	3	6.84476	Androgen-independent-Xenograft/Androgen-dependent-Xenograft	8	GDS2384
SH3BGRL	3	1.29819	Metastatic or refractory/localized	400	GDS3289
SH3BGRL	3	1.36695	Recurrent/Non-recurrent	572	GDS4109
SHOX2	3	5.08571	Metastatic/Primary	30	GDS2545
SHOX2	3	3.88075	Androgen-independent/Androgen-dependent	62	GDS1390
SHOX2	3	10.7989	Metastatic/Primary	323	GDS1439
SMAD1	3	1.61345	Recurrent/Non-recurrent	210	GDS4109
SMAD1	3	2.05919	Androgen-independent/Androgen-dependent	698	GDS1390
SMAD1	3	1.80862	Metastatic/Primary	837	GDS2545
SOX4	3	3.33439	Metastatic/Primary	100	GDS2547
SOX4	3	2.38073	Metastatic/Primary	336	GDS2545
SOX4	3	1.953	Metastatic/Primary	686	GDS2546
SPTBN1	3	1.35562	Recurrent/Non-recurrent	604	GDS4109
SPTBN1	3	1.94512	Metastatic/Primary	657	GDS2545
SPTBN1	3	1.92412	Androgen-independent/Androgen-dependent	886	GDS1390
SSX2B	3	4.0303	Metastatic/Primary	59	GDS2545
SSX2B	3	31.0542	Metastatic/Primary	62	GDS1439
SSX2B	3	2.42032	Androgen-independent/Androgen-dependent	393	GDS1390
SSX3	3	2.11055	Recurrent/Non-recurrent	61	GDS4109
SSX3	3	21.0643	Metastatic/Primary	106	GDS1439
SSX3	3	1.27015	Metastatic or refractory/localized	580	GDS3289
ST6GALNAC2	3	1.93858	Androgen-independent-Xenograft/Androgen-dependent-Xenograft	258	GDS2384
ST6GALNAC2	3	2.42501	Androgen-independent/Androgen-dependent	391	GDS1390
ST6GALNAC2	3	1.26702	Recurrent/Non-recurrent	974	GDS4109
STC1	3	5.03268	Metastatic/Primary	33	GDS2545
STC1	3	6.73072	Metastatic/Primary	682	GDS1439
STC1	3	1.24444	Metastatic or refractory/localized	812	GDS3289
STX2	3	2.45344	Metastatic/Primary	297	GDS2545
STX2	3	1.27456	Metastatic or refractory/localized	548	GDS3289
STX2	3	1.45397	Androgen-independent-Xenograft/Androgen-dependent-Xenograft	944	GDS2384
SVEP1	3	1.53747	Recurrent/Non-recurrent	268	GDS4109
SVEP1	3	1.2492	Metastatic or refractory/localized	766	GDS3289
SVEP1	3	1.81462	Metastatic/Primary	821	GDS2545
SYNJ1	3	2.49201	Androgen-independent/Androgen-dependent	350	GDS1390
SYNJ1	3	1.28699	Metastatic or refractory/localized	457	GDS3289
SYNJ1	3	1.27097	Recurrent/Non-recurrent	949	GDS4109
TFAP2A	3	4.63117	Metastatic/Primary	44	GDS2545
TFAP2A	3	1.72907	Androgen-independent-Xenograft/Androgen-dependent-Xenograft	433	GDS2384
TFAP2A	3	1.34908	Recurrent/Non-recurrent	627	GDS4109
TFRC	3	19.5254	Metastatic/Primary	116	GDS1439
TFRC	3	2.93575	Metastatic/Primary	167	GDS2545
TFRC	3	1.94241	Metastatic/Primary	696	GDS2546
TMEM70	3	3.80813	Metastatic/Primary	84	GDS2546
TMEM70	3	2.86686	Androgen-independent/Androgen-dependent	204	GDS1390
TMEM70	3	1.89212	Androgen-independent-Xenograft/Androgen-dependent-Xenograft	283	GDS2384
TMSB10	3	3.06199	Metastatic/Primary	140	GDS2545
TMSB10	3	1.35379	Metastatic or refractory/localized	215	GDS3289
TMSB10	3	2.66746	Metastatic/Primary	261	GDS2546
TNPO1	3	2.81616	Metastatic/Primary	198	GDS2547
TNPO1	3	2.37602	Metastatic/Primary	340	GDS2545
TNPO1	3	1.45902	Androgen-independent-Xenograft/Androgen-dependent-Xenograft	922	GDS2384
TRAPPC10	3	3.03673	Androgen-independent/Androgen-dependent	160	GDS1390
TRAPPC10	3	2.34028	Metastatic/Primary	402	GDS2546
TRAPPC10	3	1.81849	Metastatic/Primary	814	GDS2545
TTK	3	2.09821	Metastatic/Primary	516	GDS2545
TTK	3	6.23567	Metastatic/Primary	782	GDS1439
TTK	3	1.97251	Androgen-independent/Androgen-dependent	808	GDS1390
TULP4	3	2.7594	Recurrent/Non-recurrent	18	GDS4109
TULP4	3	10.7241	Metastatic/Primary	328	GDS1439
TULP4	3	2.16012	Metastatic/Primary	519	GDS2546
UCP2	3	1.30631	Metastatic or refractory/localized	364	GDS3289
UCP2	3	2.44795	Androgen-independent/Androgen-dependent	374	GDS1390
UCP2	3	5.9279	Metastatic/Primary	864	GDS1439
VGF	3	5.01965	Metastatic/Primary	40	GDS2546
VGF	3	3.11937	Metastatic/Primary	134	GDS2545
VGF	3	14.4157	Metastatic/Primary	189	GDS1439
WHSC1	3	1.30973	Recurrent/Non-recurrent	776	GDS4109
WHSC1	3	1.84036	Metastatic/Primary	829	GDS2546
WHSC1	3	5.63376	Metastatic/Primary	941	GDS1439
WSB1	3	1.44493	Metastatic or refractory/localized	90	GDS3289
WSB1	3	2.1663	Metastatic/Primary	460	GDS2545
WSB1	3	2.21697	Androgen-independent/Androgen-dependent	551	GDS1390
WSB2	3	2.33375	Metastatic/Primary	366	GDS2545
WSB2	3	1.55833	Androgen-independent-Xenograft/Androgen-dependent-Xenograft	669	GDS2384
WSB2	3	1.88355	Androgen-independent/Androgen-dependent	951	GDS1390
YARS	3	2.1016	Metastatic/Primary	555	GDS2546
YARS	3	1.26181	Metastatic or refractory/localized	657	GDS3289
YARS	3	1.44894	Androgen-independent-Xenograft/Androgen-dependent-Xenograft	964	GDS2384
YIPF6	3	3.50685	Recurrent/Non-recurrent	4	GDS4109
YIPF6	3	2.45137	Metastatic/Primary	347	GDS2546
YIPF6	3	8.27795	Metastatic/Primary	476	GDS1439
ZIC2	3	46.9037	Metastatic/Primary	31	GDS1439
ZIC2	3	1.42751	Metastatic or refractory/localized	99	GDS3289
ZIC2	3	2.09247	Metastatic/Primary	533	GDS2547
ZNF207	3	2.10201	Metastatic/Primary	525	GDS2547
ZNF207	3	2.11007	Metastatic/Primary	552	GDS2546
ZNF207	3	1.35235	Recurrent/Non-recurrent	614	GDS4109
ZNF292	3	2.85337	Androgen-independent/Androgen-dependent	210	GDS1390
ZNF292	3	1.53623	Recurrent/Non-recurrent	271	GDS4109
ZNF292	3	1.83401	Androgen-independent-Xenograft/Androgen-dependent-Xenograft	328	GDS2384
41522	2	2.85222	Metastatic/Primary	198	GDS2545
41522	2	8.78363	Metastatic/Primary	438	GDS1439
AA704588	2	2.76632	Metastatic/Primary	225	GDS2546
AA704588	2	6.88389	Metastatic/Primary	655	GDS1439
AA706282	2	2.9701	Metastatic/Primary	160	GDS2547
AA706282	2	5.90087	Metastatic/Primary	875	GDS1439
AAK1	2	1.91063	Metastatic/Primary	701	GDS2545
AAK1	2	6.2585	Metastatic/Primary	771	GDS1439
ABCB8	2	1.9415	Metastatic/Primary	698	GDS2547
ABCB8	2	1.25136	Metastatic or refractory/localized	745	GDS3289
ABCC8	2	11.1928	Metastatic/Primary	305	GDS1439
ABCC8	2	1.30237	Recurrent/Non-recurrent	811	GDS4109
ABCC9	2	1.40541	Recurrent/Non-recurrent	484	GDS4109
ABCC9	2	2.16034	Androgen-independent/Androgen-dependent	592	GDS1390
ACTL6B	2	20.9256	Metastatic/Primary	107	GDS1439
ACTL6B	2	1.30022	Recurrent/Non-recurrent	820	GDS4109
ACVR1B	2	1.44357	Recurrent/Non-recurrent	416	GDS4109
ACVR1B	2	1.232	Metastatic or refractory/localized	955	GDS3289
ADAM17	2	2.1581	Metastatic/Primary	469	GDS2545
ADAM17	2	1.97488	Androgen-independent/Androgen-dependent	801	GDS1390
ADM	2	4.44007	Metastatic/Primary	47	GDS2545
ADM	2	6.41803	Metastatic/Primary	740	GDS1439
ADORA1	2	1.36157	Recurrent/Non-recurrent	585	GDS4109
ADORA1	2	1.80093	Metastatic/Primary	853	GDS2545
AFF3	2	2.22575	Recurrent/Non-recurrent	48	GDS4109
AFF3	2	1.77803	Metastatic/Primary	893	GDS2545
AGAP2	2	1.85862	Metastatic/Primary	768	GDS2545
AGAP2	2	6.18971	Metastatic/Primary	796	GDS1439
AK022120	2	2.11323	Recurrent/Non-recurrent	60	GDS4109
AK022120	2	1.94384	Androgen-independent/Androgen-dependent	842	GDS1390
AK023515	2	3.98017	Androgen-independent/Androgen-dependent	55	GDS1390
AK023515	2	1.61111	Recurrent/Non-recurrent	212	GDS4109
AK024851	2	1.57068	Recurrent/Non-recurrent	240	GDS4109
AK024851	2	2.71571	Androgen-independent/Androgen-dependent	262	GDS1390
AK024897	2	1.55665	Recurrent/Non-recurrent	253	GDS4109
AK024897	2	2.03156	Androgen-independent/Androgen-dependent	736	GDS1390
AK2	2	2.5187	Androgen-independent/Androgen-dependent	335	GDS1390
AK2	2	2.08866	Metastatic/Primary	542	GDS2547
AK3L2	2	3.39889	Metastatic/Primary	122	GDS2546
AK3L2	2	2.2973	Metastatic/Primary	387	GDS2545
AL049328	2	2.72177	Androgen-independent/Androgen-dependent	258	GDS1390
AL049328	2	10.9435	Metastatic/Primary	315	GDS1439
AL050032	2	2.11549	Androgen-independent/Androgen-dependent	628	GDS1390
AL050032	2	1.77362	Metastatic/Primary	898	GDS2545
AL050043	2	1.47939	Recurrent/Non-recurrent	349	GDS4109
AL050043	2	1.86393	Metastatic/Primary	757	GDS2545
AL137378	2	2.24279	Androgen-independent/Androgen-dependent	534	GDS1390
AL137378	2	1.35162	Recurrent/Non-recurrent	617	GDS4109
ALDH1L2	2	1.49692	Metastatic or refractory/localized	58	GDS3289
ALDH1L2	2	1.96735	Metastatic/Primary	662	GDS2547
ALDH6A1	2	1.53846	Recurrent/Non-recurrent	265	GDS4109
ALDH6A1	2	1.93198	Metastatic/Primary	714	GDS2546
ALPI	2	1.95213	Metastatic/Primary	649	GDS2545
ALPI	2	1.24747	Metastatic or refractory/localized	782	GDS3289
ANK1	2	6.59171	Metastatic/Primary	709	GDS1439
ANK1	2	1.72805	Metastatic/Primary	991	GDS2547
ANKRD10	2	2.03393	Metastatic/Primary	621	GDS2546
ANKRD10	2	1.74641	Metastatic/Primary	961	GDS2547
ANKRD11	2	1.8655	Metastatic/Primary	797	GDS2547
ANKRD11	2	1.97114	Androgen-independent/Androgen-dependent	811	GDS1390
ANKRD13A	2	3.18716	Metastatic/Primary	120	GDS2547
ANKRD13A	2	6.1119	Metastatic/Primary	816	GDS1439
ANLN	2	4.79279	Metastatic/Primary	47	GDS2546
ANLN	2	5.86192	Metastatic/Primary	882	GDS1439
ANXA9	2	1.74641	Metastatic/Primary	948	GDS2545
ANXA9	2	1.85902	Androgen-independent/Androgen-dependent	995	GDS1390
APAF1	2	1.34907	Recurrent/Non-recurrent	628	GDS4109
APAF1	2	2.05139	Androgen-independent/Androgen-dependent	707	GDS1390
APOBEC3B	2	6.43964	Metastatic/Primary	738	GDS1439
APOBEC3B	2	1.7973	Metastatic/Primary	858	GDS2545
APOC1	2	3.76402	Metastatic/Primary	66	GDS2545
APOC1	2	1.29862	Recurrent/Non-recurrent	828	GDS4109
ARHGAP26	2	1.32225	Metastatic or refractory/localized	322	GDS3289
ARHGAP26	2	2.08995	Androgen-independent/Androgen-dependent	654	GDS1390
ARHGAP27	2	1.35426	Metastatic or refractory/localized	214	GDS3289
ARHGAP27	2	1.94571	Metastatic/Primary	690	GDS2547
ARHGEF2	2	5.85207	Metastatic/Primary	886	GDS1439
ARHGEF2	2	1.72544	Metastatic/Primary	994	GDS2545
ARL4C	2	2.31338	Androgen-independent-Xenograft/Androgen-dependent-Xenograft	131	GDS2384
ARL4C	2	1.99802	Metastatic/Primary	597	GDS2545
ARL6IP6	2	1.94531	Androgen-independent-Xenograft/Androgen-dependent-Xenograft	250	GDS2384
ARL6IP6	2	1.30495	Metastatic or refractory/localized	369	GDS3289
ARPC4	2	1.59184	Recurrent/Non-recurrent	221	GDS4109
ARPC4	2	1.2367	Metastatic or refractory/localized	897	GDS3289
ARPC5L	2	1.56374	Androgen-independent-Xenograft/Androgen-dependent-Xenograft	659	GDS2384
ARPC5L	2	1.89292	Metastatic/Primary	759	GDS2546
ARTN	2	1.53696	Recurrent/Non-recurrent	269	GDS4109
ARTN	2	2.04795	Androgen-independent/Androgen-dependent	712	GDS1390
ASCL1	2	350.995	Metastatic/Primary	2	GDS1439
ASCL1	2	2.18947	Androgen-independent/Androgen-dependent	570	GDS1390
ASGR2	2	2.90756	Metastatic/Primary	180	GDS2545
ASGR2	2	5.92253	Metastatic/Primary	867	GDS1439
ATAD2	2	4.22656	Metastatic/Primary	41	GDS2547
ATAD2	2	2.44528	Androgen-independent-Xenograft/Androgen-dependent-Xenograft	106	GDS2384
ATG5	2	1.58557	Androgen-independent-Xenograft/Androgen-dependent-Xenograft	616	GDS2384
ATG5	2	1.33462	Recurrent/Non-recurrent	677	GDS4109
ATG9B	2	1.37221	Metastatic or refractory/localized	179	GDS3289
ATG9B	2	6.56108	Metastatic/Primary	717	GDS1439
ATN1	2	3.46717	Recurrent/Non-recurrent	5	GDS4109
ATN1	2	1.94933	Metastatic/Primary	652	GDS2545
ATP10B	2	1.26357	Metastatic or refractory/localized	640	GDS3289
ATP10B	2	2.06795	Androgen-independent/Androgen-dependent	682	GDS1390
ATXN2L	2	2.28654	Metastatic/Primary	395	GDS2545
ATXN2L	2	1.30189	Recurrent/Non-recurrent	812	GDS4109
ATXN3	2	2.0502	Metastatic/Primary	587	GDS2547
ATXN3	2	2	Metastatic/Primary	591	GDS2545
AURKB	2	28.6234	Metastatic/Primary	70	GDS1439
AURKB	2	1.26444	Metastatic or refractory/localized	629	GDS3289
AV647366	2	1.79973	Recurrent/Non-recurrent	125	GDS4109
AV647366	2	15.0591	Metastatic/Primary	178	GDS1439
B4GALT7	2	2.36334	Androgen-independent/Androgen-dependent	425	GDS1390
B4GALT7	2	1.27027	Recurrent/Non-recurrent	953	GDS4109
BAG4	2	1.84676	Androgen-independent-Xenograft/Androgen-dependent-Xenograft	320	GDS2384
BAG4	2	2.30317	Metastatic/Primary	423	GDS2546
BASP1	2	4.86219	Metastatic/Primary	37	GDS2545
BASP1	2	1.97931	Androgen-independent-Xenograft/Androgen-dependent-Xenograft	236	GDS2384
BCAP29	2	1.87283	Metastatic/Primary	744	GDS2545
BCAP29	2	1.86509	Metastatic/Primary	800	GDS2547
BCL11B	2	2.72	Metastatic/Primary	245	GDS2546
BCL11B	2	1.33474	Recurrent/Non-recurrent	676	GDS4109
BCL6	2	2.40764	Metastatic/Primary	321	GDS2545
BCL6	2	2.33121	Metastatic/Primary	410	GDS2546
BICD2	2	2.63269	Androgen-independent/Androgen-dependent	290	GDS1390
BICD2	2	1.55294	Androgen-independent-Xenograft/Androgen-dependent-Xenograft	688	GDS2384
BOP1	2	2.28141	Recurrent/Non-recurrent	44	GDS4109
BOP1	2	2.12933	Metastatic/Primary	498	GDS2545
BPHL	2	1.46921	Recurrent/Non-recurrent	360	GDS4109
BPHL	2	1.23456	Metastatic or refractory/localized	923	GDS3289
BPTF	2	4.5215	Metastatic/Primary	54	GDS2546
BPTF	2	3.30487	Metastatic/Primary	100	GDS2545
BRD8	2	2.98706	Metastatic/Primary	153	GDS2545
BRD8	2	2.03306	Androgen-independent/Androgen-dependent	734	GDS1390
BSN	2	1.4103	Metastatic or refractory/localized	120	GDS3289
BSN	2	11.636	Metastatic/Primary	279	GDS1439
BTG1	2	2.45141	Metastatic/Primary	298	GDS2545
BTG1	2	2.32247	Metastatic/Primary	413	GDS2546
BTNL9	2	4.6318	Metastatic/Primary	30	GDS2547
BTNL9	2	2.8847	Metastatic/Primary	195	GDS2546
BUB1B	2	6.96887	Metastatic/Primary	640	GDS1439
BUB1B	2	1.23542	Metastatic or refractory/localized	906	GDS3289
C10orf10	2	2.18603	Metastatic/Primary	451	GDS2545
C10orf10	2	2.26966	Androgen-independent/Androgen-dependent	502	GDS1390
C14orf1	2	2.06358	Metastatic/Primary	540	GDS2545
C14orf1	2	1.51572	Androgen-independent-Xenograft/Androgen-dependent-Xenograft	779	GDS2384
C14orf132	2	11.3717	Metastatic/Primary	297	GDS1439
C14orf132	2	1.9726	Metastatic/Primary	623	GDS2545
C18orf54	2	1.72907	Androgen-independent-Xenograft/Androgen-dependent-Xenograft	434	GDS2384
C18orf54	2	6.6616	Metastatic/Primary	696	GDS1439
C21orf33	2	1.6032	Recurrent/Non-recurrent	217	GDS4109
C21orf33	2	1.46917	Androgen-independent-Xenograft/Androgen-dependent-Xenograft	896	GDS2384
C6orf52	2	1.34443	Metastatic or refractory/localized	242	GDS3289
C6orf52	2	5.57627	Metastatic/Primary	957	GDS1439
C7orf43	2	2.84851	Metastatic/Primary	204	GDS2546
C7orf43	2	1.34064	Recurrent/Non-recurrent	663	GDS4109
C7orf44	2	2.42582	Androgen-independent/Androgen-dependent	389	GDS1390
C7orf44	2	2.20634	Metastatic/Primary	486	GDS2546
C9orf123	2	2.35063	Metastatic/Primary	397	GDS2546
C9orf123	2	1.44393	Androgen-independent-Xenograft/Androgen-dependent-Xenograft	976	GDS2384
CACNA1A	2	28.6778	Metastatic/Primary	69	GDS1439
CACNA1A	2	1.98625	Metastatic/Primary	644	GDS2547
CACNA1E	2	17.4277	Metastatic/Primary	143	GDS1439
CACNA1E	2	1.33422	Metastatic or refractory/localized	273	GDS3289
CACYBP	2	2.20851	Metastatic/Primary	449	GDS2547
CACYBP	2	1.27637	Recurrent/Non-recurrent	918	GDS4109
CADPS	2	1.42306	Metastatic or refractory/localized	107	GDS3289
CADPS	2	5.59157	Metastatic/Primary	952	GDS1439
CALCB	2	17.0169	Metastatic/Primary	150	GDS1439
CALCB	2	1.27085	Recurrent/Non-recurrent	951	GDS4109
CALML3	2	1.31403	Metastatic or refractory/localized	338	GDS3289
CALML3	2	5.78893	Metastatic/Primary	901	GDS1439
CAMK2N2	2	11.3847	Metastatic/Primary	294	GDS1439
CAMK2N2	2	2.28233	Metastatic/Primary	400	GDS2547
CAMKV	2	1.28076	Metastatic or refractory/localized	506	GDS3289
CAMKV	2	1.88412	Androgen-independent/Androgen-dependent	949	GDS1390
CAMTA1	2	2.91099	Metastatic/Primary	179	GDS2545
CAMTA1	2	1.89212	Androgen-independent-Xenograft/Androgen-dependent-Xenograft	287	GDS2384
CARD8	2	2.64758	Metastatic/Primary	243	GDS2547
CARD8	2	1.89793	Metastatic/Primary	750	GDS2546
CASP2	2	3.76959	Recurrent/Non-recurrent	3	GDS4109
CASP2	2	2.89007	Androgen-independent/Androgen-dependent	202	GDS1390
CBX2	2	2.07053	Androgen-independent-Xenograft/Androgen-dependent-Xenograft	197	GDS2384
CBX2	2	7.72008	Metastatic/Primary	541	GDS1439
CBX3	2	2.34796	Metastatic/Primary	366	GDS2547
CBX3	2	1.48452	Androgen-independent-Xenograft/Androgen-dependent-Xenograft	854	GDS2384
CBX4	2	5.02051	Metastatic/Primary	34	GDS2545
CBX4	2	3.19382	Metastatic/Primary	150	GDS2546
CC2D1A	2	1.94903	Recurrent/Non-recurrent	83	GDS4109
CC2D1A	2	2.81111	Androgen-independent/Androgen-dependent	227	GDS1390
CCDC102B	2	2.61211	Androgen-independent/Androgen-dependent	298	GDS1390
CCDC102B	2	6.03095	Metastatic/Primary	834	GDS1439
CCDC132	2	1.89153	Recurrent/Non-recurrent	98	GDS4109
CCDC132	2	13.0638	Metastatic/Primary	224	GDS1439
CCDC28B	2	2.38428	Androgen-independent/Androgen-dependent	410	GDS1390
CCDC28B	2	6.50598	Metastatic/Primary	723	GDS1439
CCDC88A	2	1.79005	Androgen-independent-Xenograft/Androgen-dependent-Xenograft	374	GDS2384
CCDC88A	2	5.68704	Metastatic/Primary	931	GDS1439
CCM2	2	3.26586	Metastatic/Primary	111	GDS2547
CCM2	2	1.23029	Metastatic or refractory/localized	988	GDS3289
CCNB2	2	3.65839	Metastatic/Primary	78	GDS2545
CCNB2	2	10.9149	Metastatic/Primary	316	GDS1439
CCT5	2	6.08564	Androgen-independent/Androgen-dependent	12	GDS1390
CCT5	2	1.79005	Androgen-independent-Xenograft/Androgen-dependent-Xenograft	377	GDS2384
CD163	2	13.1196	Metastatic/Primary	223	GDS1439
CD163	2	1.88095	Metastatic/Primary	738	GDS2545
CDC25B	2	6.77369	Metastatic/Primary	674	GDS1439
CDC25B	2	1.24186	Metastatic or refractory/localized	837	GDS3289
CDC40	2	4.11246	Androgen-independent-Xenograft/Androgen-dependent-Xenograft	17	GDS2384
CDC40	2	1.326	Recurrent/Non-recurrent	705	GDS4109
CDCA5	2	9.62991	Metastatic/Primary	396	GDS1439
CDCA5	2	1.28209	Metastatic or refractory/localized	497	GDS3289
CDCA8	2	20.0913	Metastatic/Primary	114	GDS1439
CDCA8	2	1.26094	Metastatic or refractory/localized	666	GDS3289
CDCP1	2	2.02009	Metastatic/Primary	631	GDS2546
CDCP1	2	6.59545	Metastatic/Primary	706	GDS1439
CDH11	2	3.01647	Androgen-independent/Androgen-dependent	165	GDS1390
CDH11	2	1.30949	Metastatic or refractory/localized	357	GDS3289
CDK19	2	3.49091	Metastatic/Primary	86	GDS2547
CDK19	2	1.34164	Metastatic or refractory/localized	248	GDS3289
CDK2AP1	2	2.51473	Androgen-independent/Androgen-dependent	338	GDS1390
CDK2AP1	2	1.87004	Metastatic/Primary	749	GDS2545
CDK5R2	2	11.1077	Metastatic/Primary	309	GDS1439
CDK5R2	2	2.03642	Androgen-independent/Androgen-dependent	729	GDS1390
CDKN2C	2	17.2701	Metastatic/Primary	146	GDS1439
CDKN2C	2	1.90772	Androgen-independent/Androgen-dependent	913	GDS1390
CDKN2D	2	2.97458	Metastatic/Primary	160	GDS2545
CDKN2D	2	10.3841	Metastatic/Primary	346	GDS1439
CDKN3	2	11.9589	Metastatic/Primary	5	GDS2545
CDKN3	2	9.33218	Metastatic/Primary	407	GDS1439
CELF4	2	2.29881	Metastatic/Primary	388	GDS2547
CELF4	2	1.25788	Metastatic or refractory/localized	696	GDS3289
CENPA	2	15.3786	Metastatic/Primary	172	GDS1439
CENPA	2	1.9589	Metastatic/Primary	643	GDS2545
CENPI	2	7.38963	Metastatic/Primary	578	GDS1439
CENPI	2	1.98533	Metastatic/Primary	658	GDS2546
CENPM	2	3.85954	Metastatic/Primary	61	GDS2547
CENPM	2	2.81505	Metastatic/Primary	210	GDS2546
CEP152	2	2.03922	Metastatic/Primary	554	GDS2545
CEP152	2	1.45397	Androgen-independent-Xenograft/Androgen-dependent-Xenograft	938	GDS2384
CEP57	2	4.18049	Androgen-independent/Androgen-dependent	45	GDS1390
CEP57	2	1.30326	Recurrent/Non-recurrent	805	GDS4109
CFHR1	2	1.8678	Metastatic/Primary	752	GDS2545
CFHR1	2	1.97174	Androgen-independent/Androgen-dependent	809	GDS1390
CHD5	2	7.96514	Metastatic/Primary	500	GDS1439
CHD5	2	1.87333	Metastatic/Primary	743	GDS2545
CHEK1	2	2.53846	Metastatic/Primary	269	GDS2545
CHEK1	2	6.64987	Metastatic/Primary	698	GDS1439
CKLF	2	2.92817	Androgen-independent-Xenograft/Androgen-dependent-Xenograft	60	GDS2384
CKLF	2	2.22907	Metastatic/Primary	470	GDS2546
CLCA3P	2	9.80978	Metastatic/Primary	385	GDS1439
CLCA3P	2	1.30532	Recurrent/Non-recurrent	798	GDS4109
CLDN18	2	2.27612	Metastatic/Primary	400	GDS2545
CLDN18	2	1.31091	Recurrent/Non-recurrent	769	GDS4109
CLDN5	2	2.37389	Recurrent/Non-recurrent	38	GDS4109
CLDN5	2	3.67615	Metastatic/Primary	76	GDS2545
CLPB	2	2.86677	Metastatic/Primary	202	GDS2546
CLPB	2	7.61921	Metastatic/Primary	553	GDS1439
CNGB1	2	1.52989	Recurrent/Non-recurrent	278	GDS4109
CNGB1	2	5.46419	Metastatic/Primary	984	GDS1439
COL11A1	2	5.80576	Metastatic/Primary	24	GDS2545
COL11A1	2	2.64275	Androgen-independent/Androgen-dependent	288	GDS1390
COL13A1	2	2.71774	Androgen-independent/Androgen-dependent	260	GDS1390
COL13A1	2	1.26288	Recurrent/Non-recurrent	998	GDS4109
COL6A1	2	7.15681	Metastatic/Primary	610	GDS1439
COL6A1	2	1.76368	Metastatic/Primary	924	GDS2546
COL6A2	2	1.4965	Recurrent/Non-recurrent	316	GDS4109
COL6A2	2	1.28788	Metastatic or refractory/localized	452	GDS3289
COX7B2	2	11.4267	Metastatic/Primary	291	GDS1439
COX7B2	2	2.16364	Metastatic/Primary	516	GDS2546
CPEB4	2	3.90283	Metastatic/Primary	78	GDS2546
CPEB4	2	2.72306	Metastatic/Primary	221	GDS2547
CPLX2	2	1.46612	Metastatic or refractory/localized	76	GDS3289
CPLX2	2	2.03125	Metastatic/Primary	625	GDS2546
CPLX3	2	1.36841	Metastatic or refractory/localized	184	GDS3289
CPLX3	2	1.47524	Recurrent/Non-recurrent	353	GDS4109
CPSF1	2	1.3491	Metastatic or refractory/localized	228	GDS3289
CPSF1	2	2.24812	Androgen-independent/Androgen-dependent	527	GDS1390
CR2	2	1.35191	Metastatic or refractory/localized	225	GDS3289
CR2	2	7.88663	Metastatic/Primary	514	GDS1439
CREB5	2	3.24089	Androgen-independent/Androgen-dependent	127	GDS1390
CREB5	2	1.90504	Metastatic/Primary	737	GDS2546
CRELD2	2	2.00668	Recurrent/Non-recurrent	73	GDS4109
CRELD2	2	2.15401	Metastatic/Primary	526	GDS2546
CRHBP	2	1.25876	Metastatic or refractory/localized	685	GDS3289
CRHBP	2	1.79661	Metastatic/Primary	861	GDS2545
CRMP1	2	8.84585	Androgen-independent-Xenograft/Androgen-dependent-Xenograft	2	GDS2384
CRMP1	2	1.2781	Metastatic or refractory/localized	519	GDS3289
CSMD1	2	27.5032	Metastatic/Primary	77	GDS1439
CSMD1	2	1.23928	Metastatic or refractory/localized	870	GDS3289
CXorf57	2	1.93953	Androgen-independent/Androgen-dependent	851	GDS1390
CXorf57	2	5.94797	Metastatic/Primary	855	GDS1439
CYBA	2	2.79791	Androgen-independent/Androgen-dependent	235	GDS1390
CYBA	2	1.32593	Metastatic or refractory/localized	306	GDS3289
CYCS	2	2.12138	Androgen-independent-Xenograft/Androgen-dependent-Xenograft	179	GDS2384
CYCS	2	2.01075	Metastatic/Primary	579	GDS2545
CYLD	2	1.26444	Metastatic or refractory/localized	628	GDS3289
CYLD	2	1.26781	Recurrent/Non-recurrent	969	GDS4109
CYP19A1	2	6.35081	Metastatic/Primary	753	GDS1439
CYP19A1	2	1.47427	Androgen-independent-Xenograft/Androgen-dependent-Xenograft	877	GDS2384
CYP2A7	2	2.45709	Metastatic/Primary	295	GDS2545
CYP2A7	2	1.35115	Recurrent/Non-recurrent	619	GDS4109
CYP2B7P1	2	3.14477	Androgen-independent/Androgen-dependent	140	GDS1390
CYP2B7P1	2	1.62025	Recurrent/Non-recurrent	204	GDS4109
CYP4X1	2	1.75321	Androgen-independent-Xenograft/Androgen-dependent-Xenograft	413	GDS2384
CYP4X1	2	1.24444	Metastatic or refractory/localized	811	GDS3289
CYTH1	2	2.13189	Androgen-independent/Androgen-dependent	614	GDS1390
CYTH1	2	1.27548	Recurrent/Non-recurrent	923	GDS4109
DCAF7	2	2.36249	Metastatic/Primary	351	GDS2545
DCAF7	2	1.31528	Recurrent/Non-recurrent	751	GDS4109
DCHS1	2	2.1419	Androgen-independent/Androgen-dependent	609	GDS1390
DCHS1	2	1.26854	Recurrent/Non-recurrent	963	GDS4109
DDX17	2	6.40436	Metastatic/Primary	15	GDS2545
DDX17	2	1.2812	Metastatic or refractory/localized	501	GDS3289
DEDD	2	1.51616	Recurrent/Non-recurrent	287	GDS4109
DEDD	2	2.34517	Androgen-independent/Androgen-dependent	439	GDS1390
DEPDC1	2	3.04953	Metastatic/Primary	170	GDS2546
DEPDC1	2	2.13322	Metastatic/Primary	503	GDS2547
DEPDC1B	2	1.8025	Androgen-independent-Xenograft/Androgen-dependent-Xenograft	363	GDS2384
DEPDC1B	2	5.95087	Metastatic/Primary	854	GDS1439
DHCR7	2	2.19366	Metastatic/Primary	444	GDS2545
DHCR7	2	1.45902	Androgen-independent-Xenograft/Androgen-dependent-Xenograft	925	GDS2384
DHODH	2	2.45929	Metastatic/Primary	295	GDS2547
DHODH	2	2.375	Metastatic/Primary	341	GDS2545
DIRAS2	2	12.7973	Metastatic/Primary	231	GDS1439
DIRAS2	2	2.58228	Metastatic/Primary	260	GDS2547
DLEU2	2	2.57371	Metastatic/Primary	296	GDS2546
DLEU2	2	1.89308	Metastatic/Primary	725	GDS2545
DLX5	2	2.32622	Metastatic/Primary	372	GDS2545
DLX5	2	6.18892	Metastatic/Primary	797	GDS1439
DNAI1	2	2.48873	Metastatic/Primary	288	GDS2547
DNAI1	2	1.34218	Recurrent/Non-recurrent	658	GDS4109
DNAJB1	2	1.57135	Metastatic or refractory/localized	30	GDS3289
DNAJB1	2	1.99025	Metastatic/Primary	607	GDS2545
DNAJB14	2	2.7847	Androgen-independent/Androgen-dependent	237	GDS1390
DNAJB14	2	1.86375	Metastatic/Primary	795	GDS2546
DNM2	2	11.574	Metastatic/Primary	284	GDS1439
DNM2	2	1.4903	Recurrent/Non-recurrent	328	GDS4109
DOCK2	2	3.03797	Androgen-independent/Androgen-dependent	159	GDS1390
DOCK2	2	1.35097	Metastatic or refractory/localized	226	GDS3289
DOK2	2	1.46391	Recurrent/Non-recurrent	376	GDS4109
DOK2	2	1.25919	Metastatic or refractory/localized	680	GDS3289
DPYSL5	2	12.0446	Metastatic/Primary	259	GDS1439
DPYSL5	2	1.31403	Metastatic or refractory/localized	337	GDS3289
DSCR8	2	2.95439	Metastatic/Primary	166	GDS2547
DSCR8	2	2.28115	Metastatic/Primary	435	GDS2546
DTL	2	1.3477	Metastatic or refractory/localized	235	GDS3289
DTL	2	10.4198	Metastatic/Primary	343	GDS1439
DUSP8	2	4.73587	Metastatic/Primary	40	GDS2545
DUSP8	2	1.77639	Metastatic/Primary	908	GDS2546
DYRK2	2	2.65175	Androgen-independent/Androgen-dependent	279	GDS1390
DYRK2	2	1.91317	Metastatic/Primary	730	GDS2547
DYRK3	2	1.69937	Androgen-independent-Xenograft/Androgen-dependent-Xenograft	472	GDS2384
DYRK3	2	1.2781	Metastatic or refractory/localized	521	GDS3289
E2F2	2	1.74483	Recurrent/Non-recurrent	138	GDS4109
E2F2	2	1.22944	Metastatic or refractory/localized	999	GDS3289
E2F3	2	2.14526	Metastatic/Primary	481	GDS2545
E2F3	2	1.46917	Androgen-independent-Xenograft/Androgen-dependent-Xenograft	894	GDS2384
E2F8	2	8.07462	Metastatic/Primary	492	GDS1439
E2F8	2	1.90335	Metastatic/Primary	741	GDS2547
EBF1	2	2.48802	Androgen-independent-Xenograft/Androgen-dependent-Xenograft	101	GDS2384
EBF1	2	6.25378	Metastatic/Primary	776	GDS1439
EBP	2	1.87905	Androgen-independent-Xenograft/Androgen-dependent-Xenograft	296	GDS2384
EBP	2	1.95156	Androgen-independent/Androgen-dependent	832	GDS1390
EDDM3A	2	5.875	Androgen-independent/Androgen-dependent	15	GDS1390
EDDM3A	2	7.31612	Metastatic/Primary	590	GDS1439
EEF1A2	2	6.27178	Metastatic/Primary	19	GDS2545
EEF1A2	2	6.89125	Metastatic/Primary	653	GDS1439
EFS	2	2.39496	Androgen-independent-Xenograft/Androgen-dependent-Xenograft	119	GDS2384
EFS	2	1.3858	Recurrent/Non-recurrent	528	GDS4109
EGOT	2	7.91044	Metastatic/Primary	510	GDS1439
EGOT	2	1.28047	Recurrent/Non-recurrent	895	GDS4109
EIF2B1	2	1.93377	Androgen-independent/Androgen-dependent	863	GDS1390
EIF2B1	2	1.27828	Recurrent/Non-recurrent	904	GDS4109
EIF2C2	2	6.2659	Metastatic/Primary	20	GDS2545
EIF2C2	2	3.24685	Metastatic/Primary	141	GDS2546
ELF5	2	2.09901	Recurrent/Non-recurrent	64	GDS4109
ELF5	2	3.34516	Metastatic/Primary	98	GDS2547
ELN	2	5.01066	Androgen-independent-Xenograft/Androgen-dependent-Xenograft	13	GDS2384
ELN	2	3.17445	Metastatic/Primary	126	GDS2545
EML2	2	1.29954	Metastatic or refractory/localized	396	GDS3289
EML2	2	1.89047	Metastatic/Primary	729	GDS2545
EMR1	2	1.35831	Recurrent/Non-recurrent	595	GDS4109
EMR1	2	1.54756	Androgen-independent-Xenograft/Androgen-dependent-Xenograft	690	GDS2384
ENO2	2	1.37697	Metastatic or refractory/localized	170	GDS3289
ENO2	2	10.5205	Metastatic/Primary	339	GDS1439
ENPP2	2	1.78107	Recurrent/Non-recurrent	132	GDS4109
ENPP2	2	2.76865	Androgen-independent/Androgen-dependent	246	GDS1390
EPB41L3	2	2.47059	Androgen-independent/Androgen-dependent	359	GDS1390
EPB41L3	2	2.00275	Metastatic/Primary	588	GDS2545
EPHB1	2	1.91853	Androgen-independent-Xenograft/Androgen-dependent-Xenograft	267	GDS2384
EPHB1	2	6.02199	Metastatic/Primary	838	GDS1439
ERBB4	2	1.48045	Recurrent/Non-recurrent	346	GDS4109
ERBB4	2	1.30677	Metastatic or refractory/localized	363	GDS3289
ESM1	2	4.17021	Metastatic/Primary	57	GDS2545
ESM1	2	5.49839	Metastatic/Primary	977	GDS1439
ESPL1	2	2.83205	Androgen-independent/Androgen-dependent	219	GDS1390
ESPL1	2	7.02362	Metastatic/Primary	633	GDS1439
ESR2	2	1.85762	Recurrent/Non-recurrent	110	GDS4109
ESR2	2	2.68229	Metastatic/Primary	234	GDS2545
ETV1	2	1.75321	Androgen-independent-Xenograft/Androgen-dependent-Xenograft	418	GDS2384
ETV1	2	1.27147	Metastatic or refractory/localized	571	GDS3289
ETV6	2	1.29325	Metastatic or refractory/localized	425	GDS3289
ETV6	2	1.97638	Metastatic/Primary	619	GDS2545
EXOC2	2	1.6358	Androgen-independent-Xenograft/Androgen-dependent-Xenograft	544	GDS2384
EXOC2	2	1.23114	Metastatic or refractory/localized	971	GDS3289
EXOC5	2	1.763	Metastatic/Primary	926	GDS2547
EXOC5	2	1.75702	Metastatic/Primary	940	GDS2546
EXOC7	2	1.52399	Recurrent/Non-recurrent	281	GDS4109
EXOC7	2	2.39891	Androgen-independent/Androgen-dependent	403	GDS1390
F11	2	1.33886	Metastatic or refractory/localized	255	GDS3289
F11	2	6.51465	Metastatic/Primary	721	GDS1439
F2RL1	2	3.40441	Androgen-independent/Androgen-dependent	106	GDS1390
F2RL1	2	2.36422	Metastatic/Primary	347	GDS2545
F5	2	1.74473	Metastatic or refractory/localized	13	GDS3289
F5	2	2.40783	Androgen-independent/Androgen-dependent	400	GDS1390
FABP4	2	2.52899	Metastatic/Primary	274	GDS2545
FABP4	2	1.27324	Metastatic or refractory/localized	555	GDS3289
FABP7	2	27.2114	Metastatic/Primary	79	GDS1439
FABP7	2	2.86353	Metastatic/Primary	193	GDS2545
FAM110B	2	3.5521	Metastatic/Primary	81	GDS2545
FAM110B	2	1.40116	Recurrent/Non-recurrent	492	GDS4109
FAM123A	2	1.75321	Androgen-independent-Xenograft/Androgen-dependent-Xenograft	412	GDS2384
FAM123A	2	1.29415	Metastatic or refractory/localized	419	GDS3289
FAM126A	2	2.47988	Metastatic/Primary	333	GDS2546
FAM126A	2	1.46409	Androgen-independent-Xenograft/Androgen-dependent-Xenograft	903	GDS2384
FAM134B	2	2.88557	Androgen-independent/Androgen-dependent	203	GDS1390
FAM134B	2	1.72549	Metastatic/Primary	993	GDS2545
FAM149A	2	8.57049	Androgen-independent/Androgen-dependent	2	GDS1390
FAM149A	2	1.76541	Androgen-independent-Xenograft/Androgen-dependent-Xenograft	401	GDS2384
FAM171A1	2	1.23114	Metastatic or refractory/localized	968	GDS3289
FAM171A1	2	1.73102	Metastatic/Primary	981	GDS2545
FAM30A	2	2.16635	Metastatic/Primary	476	GDS2547
FAM30A	2	2.04561	Androgen-independent/Androgen-dependent	716	GDS1390
FAM46A	2	2.56951	Metastatic/Primary	265	GDS2547
FAM46A	2	1.50004	Androgen-independent-Xenograft/Androgen-dependent-Xenograft	803	GDS2384
FAM57B	2	7.50263	Metastatic/Primary	562	GDS1439
FAM57B	2	1.83493	Metastatic/Primary	838	GDS2546
FAM72A	2	17.9866	Metastatic/Primary	136	GDS1439
FAM72A	2	2.18534	Metastatic/Primary	500	GDS2546
FAM83D	2	7.67905	Metastatic/Primary	546	GDS1439
FAM83D	2	1.59107	Androgen-independent-Xenograft/Androgen-dependent-Xenograft	614	GDS2384
FAM84B	2	1.54756	Androgen-independent-Xenograft/Androgen-dependent-Xenograft	699	GDS2384
FAM84B	2	1.8444	Metastatic/Primary	821	GDS2546
FANCD2	2	1.2928	Metastatic or refractory/localized	430	GDS3289
FANCD2	2	1.82727	Metastatic/Primary	850	GDS2546
FAP	2	2.50721	Metastatic/Primary	277	GDS2545
FAP	2	2.24612	Androgen-independent/Androgen-dependent	530	GDS1390
FBXL2	2	3.42089	Androgen-independent/Androgen-dependent	103	GDS1390
FBXL2	2	1.61029	Recurrent/Non-recurrent	213	GDS4109
FBXO45	2	3.31741	Metastatic/Primary	102	GDS2547
FBXO45	2	3.39855	Metastatic/Primary	123	GDS2546
FCAR	2	3.52393	Androgen-independent/Androgen-dependent	85	GDS1390
FCAR	2	1.5814	Recurrent/Non-recurrent	232	GDS4109
FGA	2	1.70468	Metastatic or refractory/localized	15	GDS3289
FGA	2	2.5848	Metastatic/Primary	258	GDS2545
FGG	2	2.2381	Metastatic/Primary	419	GDS2545
FGG	2	5.69397	Metastatic/Primary	928	GDS1439
FGL1	2	4.43069	Metastatic/Primary	48	GDS2545
FGL1	2	1.2479	Metastatic or refractory/localized	781	GDS3289
FHL5	2	2.07616	Androgen-independent/Androgen-dependent	669	GDS1390
FHL5	2	1.31607	Recurrent/Non-recurrent	745	GDS4109
FLVCR2	2	1.26007	Metastatic or refractory/localized	674	GDS3289
FLVCR2	2	6.564	Metastatic/Primary	715	GDS1439
FMO1	2	5.40295	Androgen-independent/Androgen-dependent	18	GDS1390
FMO1	2	1.25788	Metastatic or refractory/localized	693	GDS3289
FMR1NB	2	2.46347	Metastatic/Primary	293	GDS2547
FMR1NB	2	7.39601	Metastatic/Primary	576	GDS1439
FOLH1	2	2.70994	Metastatic/Primary	227	GDS2545
FOLH1	2	1.93266	Androgen-independent/Androgen-dependent	866	GDS1390
FOLH1B	2	1.96907	Metastatic/Primary	628	GDS2545
FOLH1B	2	1.90809	Androgen-independent/Androgen-dependent	912	GDS1390
FOXJ1	2	13.5579	Metastatic/Primary	211	GDS1439
FOXJ1	2	1.26576	Metastatic or refractory/localized	617	GDS3289
FRAS1	2	1.25745	Metastatic or refractory/localized	698	GDS3289
FRAS1	2	5.63752	Metastatic/Primary	940	GDS1439
FSD1	2	19.1795	Metastatic/Primary	122	GDS1439
FSD1	2	1.2781	Metastatic or refractory/localized	520	GDS3289
GAD1	2	6.31016	Androgen-independent/Androgen-dependent	10	GDS1390
GAD1	2	1.23585	Metastatic or refractory/localized	903	GDS3289
GAD2	2	2.84783	Androgen-independent/Androgen-dependent	212	GDS1390
GAD2	2	1.28177	Recurrent/Non-recurrent	888	GDS4109
GAL	2	1.32443	Recurrent/Non-recurrent	711	GDS4109
GAL	2	1.77133	Metastatic/Primary	904	GDS2545
GALNT10	2	2.35985	Metastatic/Primary	353	GDS2545
GALNT10	2	1.93182	Metastatic/Primary	709	GDS2547
GALNT12	2	3.3483	Androgen-independent/Androgen-dependent	114	GDS1390
GALNT12	2	2.08493	Androgen-independent-Xenograft/Androgen-dependent-Xenograft	196	GDS2384
GALR2	2	2.06405	Androgen-independent/Androgen-dependent	685	GDS1390
GALR2	2	5.48189	Metastatic/Primary	981	GDS1439
GART	2	2.50177	Metastatic/Primary	279	GDS2545
GART	2	1.44506	Recurrent/Non-recurrent	410	GDS4109
GAS2	2	2.34375	Metastatic/Primary	362	GDS2545
GAS2	2	1.23799	Metastatic or refractory/localized	884	GDS3289
GBAP1	2	2.35625	Metastatic/Primary	355	GDS2545
GBAP1	2	2.01523	Androgen-independent/Androgen-dependent	750	GDS1390
GEMIN2	2	2.43204	Recurrent/Non-recurrent	33	GDS4109
GEMIN2	2	1.87254	Androgen-independent-Xenograft/Androgen-dependent-Xenograft	303	GDS2384
GGA2	2	1.58989	Recurrent/Non-recurrent	225	GDS4109
GGA2	2	1.9441	Androgen-independent/Androgen-dependent	841	GDS1390
GGCT	2	2.79919	Metastatic/Primary	210	GDS2545
GGCT	2	1.44894	Androgen-independent-Xenograft/Androgen-dependent-Xenograft	953	GDS2384
GGH	2	8.38241	Metastatic/Primary	468	GDS1439
GGH	2	1.99115	Metastatic/Primary	604	GDS2545
GINS1	2	7.81738	Metastatic/Primary	528	GDS1439
GINS1	2	1.80275	Metastatic/Primary	847	GDS2545
GINS3	2	1.87905	Androgen-independent-Xenograft/Androgen-dependent-Xenograft	301	GDS2384
GINS3	2	2.1383	Androgen-independent/Androgen-dependent	611	GDS1390
GK	2	2.84979	Recurrent/Non-recurrent	12	GDS4109
GK	2	2.07554	Androgen-independent/Androgen-dependent	671	GDS1390
GLRX3	2	2.56471	Metastatic/Primary	263	GDS2545
GLRX3	2	1.46552	Recurrent/Non-recurrent	370	GDS4109
GNB4	2	2.16667	Metastatic/Primary	475	GDS2547
GNB4	2	1.58008	Androgen-independent-Xenograft/Androgen-dependent-Xenograft	629	GDS2384
GNGT1	2	1.73508	Androgen-independent-Xenograft/Androgen-dependent-Xenograft	428	GDS2384
GNGT1	2	1.27083	Recurrent/Non-recurrent	952	GDS4109
GOLGA2	2	1.44444	Recurrent/Non-recurrent	413	GDS4109
GOLGA2	2	2.13405	Metastatic/Primary	492	GDS2545
GOLGA8B	2	1.84382	Recurrent/Non-recurrent	112	GDS4109
GOLGA8B	2	2.26789	Androgen-independent/Androgen-dependent	503	GDS1390
GP2	2	22.6143	Metastatic/Primary	99	GDS1439
GP2	2	2.10721	Androgen-independent/Androgen-dependent	637	GDS1390
GPR116	2	1.3904	Metastatic or refractory/localized	139	GDS3289
GPR116	2	1.91849	Androgen-independent/Androgen-dependent	896	GDS1390
GPR158	2	4.0622	Metastatic/Primary	69	GDS2546
GPR158	2	9.93916	Metastatic/Primary	376	GDS1439
GRM8	2	10.5492	Metastatic/Primary	337	GDS1439
GRM8	2	1.94	Androgen-independent/Androgen-dependent	850	GDS1390
GRP	2	40.574	Metastatic/Primary	39	GDS1439
GRP	2	2.44301	Androgen-independent/Androgen-dependent	377	GDS1390
GSDMB	2	3.31485	Metastatic/Primary	133	GDS2546
GSDMB	2	1.25266	Metastatic or refractory/localized	733	GDS3289
GYPB	2	3.9646	Recurrent/Non-recurrent	2	GDS4109
GYPB	2	1.35285	Metastatic or refractory/localized	222	GDS3289
GZMB	2	1.62421	Recurrent/Non-recurrent	195	GDS4109
GZMB	2	2.40741	Metastatic/Primary	323	GDS2545
H19	2	176.92	Metastatic/Primary	5	GDS1439
H19	2	1.35849	Metastatic or refractory/localized	203	GDS3289
H1F0	2	1.32915	Metastatic or refractory/localized	292	GDS3289
H1F0	2	1.44162	Recurrent/Non-recurrent	426	GDS4109
H2AFY	2	2.44622	Metastatic/Primary	350	GDS2546
H2AFY	2	1.74761	Metastatic/Primary	946	GDS2545
HAL	2	1.95225	Recurrent/Non-recurrent	82	GDS4109
HAL	2	1.82573	Metastatic/Primary	802	GDS2545
HAPLN1	2	7.80762	Metastatic/Primary	532	GDS1439
HAPLN1	2	1.37059	Recurrent/Non-recurrent	564	GDS4109
HAUS3	2	2.01379	Metastatic/Primary	577	GDS2545
HAUS3	2	1.95544	Androgen-independent/Androgen-dependent	829	GDS1390
HCN3	2	3.34615	Metastatic/Primary	97	GDS2547
HCN3	2	17.797	Metastatic/Primary	138	GDS1439
HDAC2	2	1.41373	Recurrent/Non-recurrent	466	GDS4109
HDAC2	2	1.63014	Androgen-independent-Xenograft/Androgen-dependent-Xenograft	552	GDS2384
HDGFRP3	2	2.71731	Androgen-independent/Androgen-dependent	261	GDS1390
HDGFRP3	2	1.34267	Recurrent/Non-recurrent	657	GDS4109
HELLS	2	3.18962	Metastatic/Primary	151	GDS2546
HELLS	2	7.04375	Metastatic/Primary	630	GDS1439
HES6	2	43.4821	Metastatic/Primary	34	GDS1439
HES6	2	3.6934	Metastatic/Primary	68	GDS2547
HFE	2	1.54194	Recurrent/Non-recurrent	263	GDS4109
HFE	2	1.91862	Androgen-independent/Androgen-dependent	895	GDS1390
HGF	2	8.67869	Androgen-independent/Androgen-dependent	1	GDS1390
HGF	2	2.31707	Metastatic/Primary	377	GDS2545
HIPK2	2	2.59555	Metastatic/Primary	257	GDS2547
HIPK2	2	1.94444	Metastatic/Primary	660	GDS2545
HIST1H2AH	2	2.09151	Androgen-independent/Androgen-dependent	653	GDS1390
HIST1H2AH	2	1.92188	Metastatic/Primary	689	GDS2545
HK2	2	2.68515	Androgen-independent-Xenograft/Androgen-dependent-Xenograft	74	GDS2384
HK2	2	3.67664	Metastatic/Primary	94	GDS2546
HMGB3	2	1.69937	Androgen-independent-Xenograft/Androgen-dependent-Xenograft	470	GDS2384
HMGB3	2	7.17748	Metastatic/Primary	607	GDS1439
HMGCS1	2	6.16949	Metastatic/Primary	22	GDS2545
HMGCS1	2	1.71119	Androgen-independent-Xenograft/Androgen-dependent-Xenograft	453	GDS2384
HNRNPA3	2	1.57118	Recurrent/Non-recurrent	239	GDS4109
HNRNPA3	2	1.5966	Androgen-independent-Xenograft/Androgen-dependent-Xenograft	603	GDS2384
HNRNPL	2	2.39812	Metastatic/Primary	330	GDS2547
HNRNPL	2	1.32212	Recurrent/Non-recurrent	724	GDS4109
HS3ST1	2	3.1895	Metastatic/Primary	124	GDS2545
HS3ST1	2	7.38435	Metastatic/Primary	579	GDS1439
HSPA1A	2	1.87726	Metastatic/Primary	741	GDS2545
HSPA1A	2	1.26756	Recurrent/Non-recurrent	971	GDS4109
HSPA6	2	3.36964	Metastatic/Primary	97	GDS2545
HSPA6	2	2.2136	Androgen-independent/Androgen-dependent	553	GDS1390
HSPB8	2	2.46229	Androgen-independent-Xenograft/Androgen-dependent-Xenograft	103	GDS2384
HSPB8	2	1.3579	Recurrent/Non-recurrent	597	GDS4109
HSPD1	2	3.1606	Metastatic/Primary	131	GDS2545
HSPD1	2	7.11706	Metastatic/Primary	617	GDS1439
HTR2C	2	5.78122	Metastatic/Primary	903	GDS1439
HTR2C	2	1.85919	Androgen-independent/Androgen-dependent	994	GDS1390
HTR3A	2	1.35896	Metastatic or refractory/localized	202	GDS3289
HTR3A	2	1.8	Metastatic/Primary	855	GDS2545
HTR4	2	2.05078	Androgen-independent/Androgen-dependent	708	GDS1390
HTR4	2	1.79726	Metastatic/Primary	859	GDS2545
IARS	2	1.75321	Androgen-independent-Xenograft/Androgen-dependent-Xenograft	417	GDS2384
IARS	2	1.2759	Recurrent/Non-recurrent	919	GDS4109
IBTK	2	2.87638	Metastatic/Primary	199	GDS2546
IBTK	2	1.63014	Androgen-independent-Xenograft/Androgen-dependent-Xenograft	558	GDS2384
IDS	2	2.20616	Androgen-independent/Androgen-dependent	557	GDS1390
IDS	2	1.30704	Recurrent/Non-recurrent	787	GDS4109
IFIT2	2	1.58008	Androgen-independent-Xenograft/Androgen-dependent-Xenograft	628	GDS2384
IFIT2	2	1.81533	Metastatic/Primary	820	GDS2545
IGFBPL1	2	2.63902	Androgen-independent-Xenograft/Androgen-dependent-Xenograft	80	GDS2384
IGFBPL1	2	22.6609	Metastatic/Primary	98	GDS1439
IGHG1	2	173.008	Metastatic/Primary	6	GDS1439
IGHG1	2	1.92149	Androgen-independent/Androgen-dependent	889	GDS1390
IGHV4-31	2	2.98398	Metastatic/Primary	158	GDS2545
IGHV4-31	2	1.90359	Metastatic/Primary	740	GDS2547
IGLJ3	2	2.06094	Androgen-independent/Androgen-dependent	692	GDS1390
IGLJ3	2	1.25397	Metastatic or refractory/localized	725	GDS3289
IL1RL1	2	1.27412	Metastatic or refractory/localized	550	GDS3289
IL1RL1	2	1.74074	Metastatic/Primary	973	GDS2546
INHBA	2	5.84746	Androgen-independent/Androgen-dependent	16	GDS1390
INHBA	2	1.45034	Recurrent/Non-recurrent	399	GDS4109
INS-IGF2	2	14.8068	Metastatic/Primary	180	GDS1439
INS-IGF2	2	1.85142	Metastatic/Primary	775	GDS2545
INTS6	2	1.93678	Metastatic/Primary	706	GDS2546
INTS6	2	1.87937	Metastatic/Primary	777	GDS2547
IPO5	2	1.32498	Recurrent/Non-recurrent	708	GDS4109
IPO5	2	1.90489	Androgen-independent/Androgen-dependent	915	GDS1390
IQCB1	2	2.28819	Metastatic/Primary	398	GDS2547
IQCB1	2	1.48452	Androgen-independent-Xenograft/Androgen-dependent-Xenograft	848	GDS2384
IRX2	2	2.07179	Metastatic/Primary	588	GDS2546
IRX2	2	5.40484	Metastatic/Primary	998	GDS1439
ITCH	2	2.16867	Metastatic/Primary	458	GDS2545
ITCH	2	1.84393	Metastatic/Primary	822	GDS2546
ITGB8	2	2.78556	Androgen-independent/Androgen-dependent	236	GDS1390
ITGB8	2	1.89744	Metastatic/Primary	719	GDS2545
ITGBL1	2	2.51403	Androgen-independent-Xenograft/Androgen-dependent-Xenograft	98	GDS2384
ITGBL1	2	2.09775	Androgen-independent/Androgen-dependent	647	GDS1390
ITPR1	2	3.17538	Metastatic/Primary	154	GDS2546
ITPR1	2	1.69298	Recurrent/Non-recurrent	158	GDS4109
ITSN1	2	3.54152	Androgen-independent/Androgen-dependent	84	GDS1390
ITSN1	2	1.30833	Recurrent/Non-recurrent	781	GDS4109
JAG1	2	2.44307	Androgen-independent/Androgen-dependent	376	GDS1390
JAG1	2	1.34911	Recurrent/Non-recurrent	626	GDS4109
JPH3	2	9.80968	Metastatic/Primary	386	GDS1439
JPH3	2	1.75647	Metastatic/Primary	939	GDS2547
KALRN	2	2.60171	Metastatic/Primary	253	GDS2547
KALRN	2	6.39257	Metastatic/Primary	744	GDS1439
KAZ	2	2.66934	Androgen-independent/Androgen-dependent	273	GDS1390
KAZ	2	1.26795	Metastatic or refractory/localized	604	GDS3289
KBTBD2	2	1.57462	Androgen-independent-Xenograft/Androgen-dependent-Xenograft	641	GDS2384
KBTBD2	2	1.30841	Recurrent/Non-recurrent	780	GDS4109
KCNAB1	2	1.52941	Recurrent/Non-recurrent	279	GDS4109
KCNAB1	2	1.61328	Androgen-independent-Xenograft/Androgen-dependent-Xenograft	584	GDS2384
KCNC1	2	6.34124	Metastatic/Primary	755	GDS1439
KCNC1	2	1.93277	Androgen-independent/Androgen-dependent	864	GDS1390
KCND3	2	3.93548	Androgen-independent/Androgen-dependent	59	GDS1390
KCND3	2	1.29537	Recurrent/Non-recurrent	841	GDS4109
KCNG1	2	1.48493	Recurrent/Non-recurrent	340	GDS4109
KCNG1	2	1.90464	Androgen-independent/Androgen-dependent	916	GDS1390
KCNJ10	2	1.45448	Metastatic or refractory/localized	83	GDS3289
KCNJ10	2	2.01679	Androgen-independent/Androgen-dependent	748	GDS1390
KCNJ4	2	2.59217	Androgen-independent/Androgen-dependent	301	GDS1390
KCNJ4	2	6.20151	Metastatic/Primary	793	GDS1439
KCNQ1OT1	2	2.77278	Metastatic/Primary	221	GDS2546
KCNQ1OT1	2	1.84061	Metastatic/Primary	829	GDS2547
KCNQ2	2	1.66978	Recurrent/Non-recurrent	168	GDS4109
KCNQ2	2	7.9152	Metastatic/Primary	509	GDS1439
KDM2A	2	1.5966	Androgen-independent-Xenograft/Androgen-dependent-Xenograft	604	GDS2384
KDM2A	2	1.29712	Recurrent/Non-recurrent	835	GDS4109
KDM5A	2	4.03937	Metastatic/Primary	71	GDS2546
KDM5A	2	3.0137	Metastatic/Primary	149	GDS2545
KDR	2	1.88054	Recurrent/Non-recurrent	102	GDS4109
KDR	2	1.72907	Androgen-independent-Xenograft/Androgen-dependent-Xenograft	436	GDS2384
KIAA0753	2	2.58628	Androgen-independent/Androgen-dependent	305	GDS1390
KIAA0753	2	1.6644	Androgen-independent-Xenograft/Androgen-dependent-Xenograft	513	GDS2384
KIAA0895	2	3.30093	Metastatic/Primary	102	GDS2545
KIAA0895	2	1.67018	Androgen-independent-Xenograft/Androgen-dependent-Xenograft	507	GDS2384
KIAA1147	2	3.32647	Metastatic/Primary	132	GDS2546
KIAA1147	2	1.3027	Metastatic or refractory/localized	373	GDS3289
KIF11	2	1.3765	Metastatic or refractory/localized	174	GDS3289
KIF11	2	6.25644	Metastatic/Primary	773	GDS1439
KIF14	2	15.0977	Metastatic/Primary	177	GDS1439
KIF14	2	1.7496	Metastatic/Primary	941	GDS2545
KIF18B	2	12.0043	Metastatic/Primary	260	GDS1439
KIF18B	2	2.31388	Androgen-independent/Androgen-dependent	468	GDS1390
KIF2C	2	16.6456	Metastatic/Primary	157	GDS1439
KIF2C	2	2.03378	Metastatic/Primary	560	GDS2545
KIF3C	2	1.49699	Recurrent/Non-recurrent	315	GDS4109
KIF3C	2	2.19834	Androgen-independent/Androgen-dependent	563	GDS1390
KIF4A	2	2.57338	Androgen-independent/Androgen-dependent	310	GDS1390
KIF4A	2	8.35317	Metastatic/Primary	472	GDS1439
KIFC1	2	12.767	Metastatic/Primary	234	GDS1439
KIFC1	2	1.9816	Metastatic/Primary	613	GDS2545
KITLG	2	2.12138	Androgen-independent-Xenograft/Androgen-dependent-Xenograft	180	GDS2384
KITLG	2	6.65443	Metastatic/Primary	697	GDS1439
KLRC2	2	2.90824	Androgen-independent/Androgen-dependent	196	GDS1390
KLRC2	2	1.30179	Metastatic or refractory/localized	382	GDS3289
KNG1	2	2.71014	Metastatic/Primary	226	GDS2545
KNG1	2	7.05659	Metastatic/Primary	627	GDS1439
KRIT1	2	1.99846	Metastatic/Primary	596	GDS2545
KRIT1	2	1.72968	Metastatic/Primary	986	GDS2547
KRR1	2	2.25373	Androgen-independent/Androgen-dependent	518	GDS1390
KRR1	2	2.00645	Metastatic/Primary	585	GDS2545
L3MBTL	2	2.05987	Androgen-independent/Androgen-dependent	694	GDS1390
L3MBTL	2	1.79487	Metastatic/Primary	865	GDS2545
LAMA1	2	2.12457	Metastatic/Primary	504	GDS2545
LAMA1	2	6.07917	Metastatic/Primary	820	GDS1439
LAMA2	2	2.07826	Recurrent/Non-recurrent	66	GDS4109
LAMA2	2	1.25919	Metastatic or refractory/localized	676	GDS3289
LAMA4	2	1.42384	Recurrent/Non-recurrent	450	GDS4109
LAMA4	2	1.89682	Androgen-independent/Androgen-dependent	932	GDS1390
LAMB1	2	2.99864	Androgen-independent/Androgen-dependent	173	GDS1390
LAMB1	2	1.86103	Metastatic/Primary	764	GDS2545
LAPTM4B	2	2.49666	Androgen-independent-Xenograft/Androgen-dependent-Xenograft	99	GDS2384
LAPTM4B	2	3.16973	Androgen-independent/Androgen-dependent	136	GDS1390
LARP1	2	3.18129	Metastatic/Primary	125	GDS2545
LARP1	2	2.11976	Androgen-independent/Androgen-dependent	623	GDS1390
LDHA	2	4.01946	Metastatic/Primary	60	GDS2545
LDHA	2	1.35238	Metastatic or refractory/localized	223	GDS3289
LEFTY2	2	3.86375	Androgen-independent-Xenograft/Androgen-dependent-Xenograft	23	GDS2384
LEFTY2	2	1.24315	Metastatic or refractory/localized	828	GDS3289
LHFPL4	2	6.70972	Metastatic/Primary	688	GDS1439
LHFPL4	2	1.2544	Metastatic or refractory/localized	720	GDS3289
LHX2	2	54.8471	Metastatic/Primary	23	GDS1439
LHX2	2	1.23243	Metastatic or refractory/localized	946	GDS3289
LIG3	2	1.56917	Androgen-independent-Xenograft/Androgen-dependent-Xenograft	645	GDS2384
LIG3	2	1.90207	Metastatic/Primary	714	GDS2545
LILRA2	2	1.24617	Metastatic or refractory/localized	793	GDS3289
LILRA2	2	1.96247	Androgen-independent/Androgen-dependent	821	GDS1390
LILRB2	2	1.26313	Metastatic or refractory/localized	643	GDS3289
LILRB2	2	1.93841	Androgen-independent/Androgen-dependent	853	GDS1390
LIMD1	2	2.72712	Metastatic/Primary	240	GDS2546
LIMD1	2	1.77461	Metastatic/Primary	905	GDS2547
LIN7A	2	2.14815	Metastatic/Primary	478	GDS2545
LIN7A	2	6.48619	Metastatic/Primary	727	GDS1439
LMNB1	2	3.20126	Metastatic/Primary	122	GDS2545
LMNB1	2	7.12951	Metastatic/Primary	615	GDS1439
LOC100133811	2	1.9801	Androgen-independent/Androgen-dependent	798	GDS1390
LOC100133811	2	1.74519	Metastatic/Primary	953	GDS2545
LOC100216546	2	3.92564	Metastatic/Primary	77	GDS2546
LOC100216546	2	1.98786	Metastatic/Primary	640	GDS2547
LOC399491	2	2.14339	Metastatic/Primary	532	GDS2546
LOC399491	2	6.77319	Metastatic/Primary	675	GDS1439
LOC727787	2	2.11013	Metastatic/Primary	512	GDS2545
LOC727787	2	1.8626	Androgen-independent/Androgen-dependent	989	GDS1390
LOC81691	2	1.46054	Recurrent/Non-recurrent	384	GDS4109
LOC81691	2	1.26488	Metastatic or refractory/localized	625	GDS3289
LOC90925	2	1.26225	Metastatic or refractory/localized	656	GDS3289
LOC90925	2	1.93705	Androgen-independent/Androgen-dependent	856	GDS1390
LOX	2	1.92065	Metastatic/Primary	690	GDS2545
LOX	2	1.87897	Androgen-independent/Androgen-dependent	961	GDS1390
LRIG1	2	1.24747	Metastatic or refractory/localized	784	GDS3289
LRIG1	2	1.82322	Metastatic/Primary	805	GDS2545
LRRC31	2	14.462	Metastatic/Primary	187	GDS1439
LRRC31	2	2.47655	Androgen-independent/Androgen-dependent	357	GDS1390
LRRC37A2	2	2.71068	Metastatic/Primary	225	GDS2545
LRRC37A2	2	1.74899	Metastatic/Primary	956	GDS2546
LRRC59	2	1.44644	Recurrent/Non-recurrent	408	GDS4109
LRRC59	2	1.73398	Metastatic/Primary	985	GDS2546
LTB4R	2	3.81449	Androgen-independent/Androgen-dependent	64	GDS1390
LTB4R	2	1.74427	Metastatic/Primary	956	GDS2545
LUC7L3	2	2.42403	Metastatic/Primary	356	GDS2546
LUC7L3	2	2.04183	Androgen-independent/Androgen-dependent	721	GDS1390
LYRM7	2	2.11581	Metastatic/Primary	518	GDS2547
LYRM7	2	1.94118	Metastatic/Primary	701	GDS2546
MAD2L1	2	2.64151	Metastatic/Primary	241	GDS2545
MAD2L1	2	5.46295	Metastatic/Primary	985	GDS1439
MAGEA12	2	3.36527	Metastatic/Primary	98	GDS2545
MAGEA12	2	16.5166	Metastatic/Primary	158	GDS1439
MAGEA6	2	237.974	Metastatic/Primary	3	GDS1439
MAGEA6	2	1.61888	Androgen-independent-Xenograft/Androgen-dependent-Xenograft	573	GDS2384
MAGEC2	2	12.8063	Metastatic/Primary	230	GDS1439
MAGEC2	2	1.94716	Androgen-independent/Androgen-dependent	837	GDS1390
MAGOHB	2	3.10817	Metastatic/Primary	136	GDS2547
MAGOHB	2	1.40715	Recurrent/Non-recurrent	482	GDS4109
MAP3K9	2	3.25	Metastatic/Primary	115	GDS2545
MAP3K9	2	1.27266	Recurrent/Non-recurrent	937	GDS4109
MAP7	2	2.31432	Androgen-independent/Androgen-dependent	466	GDS1390
MAP7	2	1.40506	Recurrent/Non-recurrent	485	GDS4109
MAPK4	2	1.75321	Androgen-independent-Xenograft/Androgen-dependent-Xenograft	414	GDS2384
MAPK4	2	1.24014	Metastatic or refractory/localized	855	GDS3289
MBNL1	2	1.36276	Recurrent/Non-recurrent	584	GDS4109
MBNL1	2	1.94505	Androgen-independent/Androgen-dependent	840	GDS1390
MC1R	2	2.29264	Metastatic/Primary	389	GDS2545
MC1R	2	2.13759	Metastatic/Primary	497	GDS2547
MCM4	2	3.41054	Androgen-independent-Xenograft/Androgen-dependent-Xenograft	34	GDS2384
MCM4	2	9.47586	Metastatic/Primary	402	GDS1439
MCM6	2	1.6358	Androgen-independent-Xenograft/Androgen-dependent-Xenograft	545	GDS2384
MCM6	2	1.97332	Androgen-independent/Androgen-dependent	805	GDS1390
MCTP1	2	3.4793	Androgen-independent/Androgen-dependent	94	GDS1390
MCTP1	2	6.21329	Metastatic/Primary	787	GDS1439
MDFI	2	2.63902	Androgen-independent-Xenograft/Androgen-dependent-Xenograft	81	GDS2384
MDFI	2	2.03817	Metastatic/Primary	555	GDS2545
MED13L	2	3.68874	Metastatic/Primary	69	GDS2547
MED13L	2	2.70768	Metastatic/Primary	229	GDS2545
MEST	2	2.08493	Androgen-independent-Xenograft/Androgen-dependent-Xenograft	194	GDS2384
MEST	2	1.81072	Metastatic/Primary	831	GDS2545
METAP2	2	1.36522	Recurrent/Non-recurrent	577	GDS4109
METAP2	2	1.90121	Androgen-independent/Androgen-dependent	920	GDS1390
MEX3A	2	2.30108	Metastatic/Primary	425	GDS2546
MEX3A	2	6.2215	Metastatic/Primary	785	GDS1439
MFAP3L	2	8.98427	Metastatic/Primary	428	GDS1439
MFAP3L	2	1.89775	Androgen-independent/Androgen-dependent	929	GDS1390
MFSD2A	2	6.38089	Metastatic/Primary	746	GDS1439
MFSD2A	2	1.24617	Metastatic or refractory/localized	797	GDS3289
MGEA5	2	1.81163	Metastatic/Primary	863	GDS2546
MGEA5	2	1.45397	Androgen-independent-Xenograft/Androgen-dependent-Xenograft	945	GDS2384
MICB	2	2.31494	Metastatic/Primary	381	GDS2545
MICB	2	1.42496	Recurrent/Non-recurrent	445	GDS4109
MID1	2	1.98543	Androgen-independent/Androgen-dependent	787	GDS1390
MID1	2	1.48452	Androgen-independent-Xenograft/Androgen-dependent-Xenograft	844	GDS2384
MLF1	2	3.49309	Metastatic/Primary	84	GDS2545
MLF1	2	2.23574	Metastatic/Primary	427	GDS2547
MLL5	2	4.94781	Metastatic/Primary	42	GDS2546
MLL5	2	3.22114	Metastatic/Primary	118	GDS2547
MMP20	2	2.26758	Androgen-independent/Androgen-dependent	505	GDS1390
MMP20	2	1.30435	Recurrent/Non-recurrent	800	GDS4109
MPHOSPH9	2	6.31261	Androgen-independent/Androgen-dependent	9	GDS1390
MPHOSPH9	2	2.42991	Metastatic/Primary	309	GDS2545
MRPL15	2	1.4397	Recurrent/Non-recurrent	428	GDS4109
MRPL15	2	1.68179	Androgen-independent-Xenograft/Androgen-dependent-Xenograft	501	GDS2384
MRPL3	2	2.19619	Androgen-independent-Xenograft/Androgen-dependent-Xenograft	161	GDS2384
MRPL3	2	1.9555	Metastatic/Primary	645	GDS2545
MSH6	2	2.69339	Androgen-independent/Androgen-dependent	268	GDS1390
MSH6	2	1.76401	Metastatic/Primary	917	GDS2545
MTA1	2	1.97738	Metastatic/Primary	618	GDS2545
MTA1	2	1.2973	Recurrent/Non-recurrent	833	GDS4109
MTDH	2	1.98434	Metastatic/Primary	609	GDS2545
MTDH	2	1.58557	Androgen-independent-Xenograft/Androgen-dependent-Xenograft	623	GDS2384
MTERFD1	2	2.53015	Androgen-independent/Androgen-dependent	330	GDS1390
MTERFD1	2	1.73106	Metastatic/Primary	981	GDS2547
MTF1	2	1.32685	Metastatic or refractory/localized	305	GDS3289
MTF1	2	1.72493	Metastatic/Primary	995	GDS2545
MTF2	2	3.55665	Metastatic/Primary	80	GDS2545
MTF2	2	3.08842	Androgen-independent/Androgen-dependent	149	GDS1390
MTHFD2	2	3.09513	Androgen-independent-Xenograft/Androgen-dependent-Xenograft	50	GDS2384
MTHFD2	2	3.27661	Metastatic/Primary	109	GDS2545
MTMR7	2	2.12232	Androgen-independent/Androgen-dependent	621	GDS1390
MTMR7	2	1.27692	Recurrent/Non-recurrent	915	GDS4109
MTPAP	2	2.41038	Androgen-independent/Androgen-dependent	398	GDS1390
MTPAP	2	1.40819	Recurrent/Non-recurrent	480	GDS4109
MUC1	2	6.74744	Androgen-independent/Androgen-dependent	7	GDS1390
MUC1	2	1.30586	Metastatic or refractory/localized	367	GDS3289
MUC15	2	1.33515	Metastatic or refractory/localized	269	GDS3289
MUC15	2	7.55424	Metastatic/Primary	557	GDS1439
MUCL1	2	3.28352	Metastatic/Primary	109	GDS2547
MUCL1	2	17.385	Metastatic/Primary	144	GDS1439
MYCNOS	2	1.87121	Metastatic/Primary	747	GDS2545
MYCNOS	2	1.30026	Recurrent/Non-recurrent	819	GDS4109
MYO5A	2	2.32915	Metastatic/Primary	370	GDS2545
MYO5A	2	2.0916	Metastatic/Primary	562	GDS2546
MYST1	2	4.20236	Androgen-independent/Androgen-dependent	44	GDS1390
MYST1	2	1.78743	Metastatic/Primary	893	GDS2546
NAP1L1	2	1.93398	Metastatic/Primary	675	GDS2545
NAP1L1	2	1.98128	Androgen-independent/Androgen-dependent	795	GDS1390
NBN	2	3.44444	Androgen-independent/Androgen-dependent	99	GDS1390
NBN	2	1.69937	Androgen-independent-Xenograft/Androgen-dependent-Xenograft	473	GDS2384
NBR1	2	1.84038	Androgen-independent-Xenograft/Androgen-dependent-Xenograft	325	GDS2384
NBR1	2	2.08314	Metastatic/Primary	547	GDS2547
NCAPG	2	9.54452	Metastatic/Primary	399	GDS1439
NCAPG	2	2.25264	Androgen-independent/Androgen-dependent	520	GDS1390
NDST1	2	1.71117	Recurrent/Non-recurrent	153	GDS4109
NDST1	2	1.88444	Androgen-independent/Androgen-dependent	947	GDS1390
NEDD8	2	1.34257	Metastatic or refractory/localized	246	GDS3289
NEDD8	2	1.47939	Androgen-independent-Xenograft/Androgen-dependent-Xenograft	874	GDS2384
NEK1	2	2.42105	Metastatic/Primary	313	GDS2545
NEK1	2	2.04128	Androgen-independent/Androgen-dependent	723	GDS1390
NEK2	2	3.04196	Androgen-independent-Xenograft/Androgen-dependent-Xenograft	54	GDS2384
NEK2	2	5.94465	Metastatic/Primary	858	GDS1439
NFIX	2	2.39509	Metastatic/Primary	375	GDS2546
NFIX	2	1.90634	Metastatic/Primary	708	GDS2545
NFKBIL1	2	1.40916	Recurrent/Non-recurrent	475	GDS4109
NFKBIL1	2	1.77511	Metastatic/Primary	896	GDS2545
NGF	2	2.53976	Metastatic/Primary	267	GDS2545
NGF	2	1.30044	Metastatic or refractory/localized	387	GDS3289
NIPAL3	2	1.81263	Metastatic/Primary	824	GDS2545
NIPAL3	2	1.44894	Androgen-independent-Xenograft/Androgen-dependent-Xenograft	961	GDS2384
NKX2-1	2	163.29	Metastatic/Primary	8	GDS1439
NKX2-1	2	1.30409	Recurrent/Non-recurrent	801	GDS4109
NKX2-2	2	2.63253	Metastatic/Primary	245	GDS2545
NKX2-2	2	1.32751	Recurrent/Non-recurrent	700	GDS4109
NMNAT2	2	28.8243	Metastatic/Primary	67	GDS1439
NMNAT2	2	1.23713	Metastatic or refractory/localized	892	GDS3289
NOL11	2	1.97931	Androgen-independent-Xenograft/Androgen-dependent-Xenograft	234	GDS2384
NOL11	2	1.30315	Recurrent/Non-recurrent	807	GDS4109
NOL8	2	5.01741	Metastatic/Primary	22	GDS2547
NOL8	2	2.49178	Androgen-independent/Androgen-dependent	351	GDS1390
NONO	2	1.67018	Androgen-independent-Xenograft/Androgen-dependent-Xenograft	511	GDS2384
NONO	2	1.34004	Recurrent/Non-recurrent	667	GDS4109
NOTCH4	2	2.15846	Androgen-independent-Xenograft/Androgen-dependent-Xenograft	169	GDS2384
NOTCH4	2	1.3169	Recurrent/Non-recurrent	742	GDS4109
NPAS3	2	5.90781	Metastatic/Primary	871	GDS1439
NPAS3	2	1.89398	Androgen-independent/Androgen-dependent	936	GDS1390
NPR3	2	3.73213	Androgen-independent-Xenograft/Androgen-dependent-Xenograft	25	GDS2384
NPR3	2	1.58678	Recurrent/Non-recurrent	229	GDS4109
NR0B2	2	1.42899	Metastatic or refractory/localized	98	GDS3289
NR0B2	2	1.81047	Metastatic/Primary	832	GDS2545
NR2F2	2	1.99079	Metastatic/Primary	638	GDS2547
NR2F2	2	1.89001	Androgen-independent/Androgen-dependent	938	GDS1390
NRD1	2	1.97135	Recurrent/Non-recurrent	79	GDS4109
NRD1	2	2.28905	Metastatic/Primary	392	GDS2545
NRP1	2	5.44061	Androgen-independent/Androgen-dependent	17	GDS1390
NRP1	2	2.15729	Metastatic/Primary	524	GDS2546
NRTN	2	5.06215	Androgen-independent/Androgen-dependent	22	GDS1390
NRTN	2	23.253	Metastatic/Primary	97	GDS1439
NRXN1	2	1.38703	Metastatic or refractory/localized	146	GDS3289
NRXN1	2	6.06033	Metastatic/Primary	826	GDS1439
NSL1	2	1.87606	Metastatic/Primary	781	GDS2547
NSL1	2	1.48452	Androgen-independent-Xenograft/Androgen-dependent-Xenograft	845	GDS2384
NT5C3	2	2.6075	Metastatic/Primary	248	GDS2547
NT5C3	2	2.64835	Metastatic/Primary	269	GDS2546
NTRK2	2	3.15588	Androgen-independent/Androgen-dependent	139	GDS1390
NTRK2	2	1.2759	Recurrent/Non-recurrent	920	GDS4109
NUDCD1	2	2.23588	Metastatic/Primary	464	GDS2546
NUDCD1	2	1.59107	Androgen-independent-Xenograft/Androgen-dependent-Xenograft	612	GDS2384
NUP188	2	1.94135	Androgen-independent/Androgen-dependent	848	GDS1390
NUP188	2	1.48452	Androgen-independent-Xenograft/Androgen-dependent-Xenograft	851	GDS2384
NUP210	2	2.40382	Metastatic/Primary	325	GDS2545
NUP210	2	1.44393	Androgen-independent-Xenograft/Androgen-dependent-Xenograft	973	GDS2384
NVL	2	3.01126	Androgen-independent/Androgen-dependent	167	GDS1390
NVL	2	2.11842	Metastatic/Primary	509	GDS2545
OCIAD1	2	2.67606	Metastatic/Primary	256	GDS2546
OCIAD1	2	2.39515	Metastatic/Primary	332	GDS2547
OGFOD1	2	1.83594	Recurrent/Non-recurrent	115	GDS4109
OGFOD1	2	2.13825	Metastatic/Primary	536	GDS2546
OGFR	2	5.39891	Metastatic/Primary	16	GDS2547
OGFR	2	1.82748	Recurrent/Non-recurrent	117	GDS4109
OGT	2	1.72309	Androgen-independent-Xenograft/Androgen-dependent-Xenograft	443	GDS2384
OGT	2	1.89533	Androgen-independent/Androgen-dependent	935	GDS1390
OMD	2	3.41412	Androgen-independent/Androgen-dependent	104	GDS1390
OMD	2	1.59184	Recurrent/Non-recurrent	220	GDS4109
ORC6	2	1.68421	Recurrent/Non-recurrent	162	GDS4109
ORC6	2	7.07045	Metastatic/Primary	622	GDS1439
OSBPL8	2	2.66818	Androgen-independent/Androgen-dependent	276	GDS1390
OSBPL8	2	2.36874	Metastatic/Primary	387	GDS2546
OSGIN2	2	2.25989	Metastatic/Primary	408	GDS2545
OSGIN2	2	1.65864	Androgen-independent-Xenograft/Androgen-dependent-Xenograft	515	GDS2384
OSTM1	2	1.63014	Androgen-independent-Xenograft/Androgen-dependent-Xenograft	555	GDS2384
OSTM1	2	1.28515	Recurrent/Non-recurrent	876	GDS4109
OVOL1	2	2.10811	Metastatic/Primary	513	GDS2545
OVOL1	2	1.7702	Metastatic/Primary	916	GDS2546
OXR1	2	2.68718	Androgen-independent/Androgen-dependent	269	GDS1390
OXR1	2	2.12856	Metastatic/Primary	506	GDS2547
P4HA1	2	3.03626	Metastatic/Primary	146	GDS2545
P4HA1	2	7.59622	Metastatic/Primary	554	GDS1439
PABPC1	2	3.79987	Metastatic/Primary	86	GDS2546
PABPC1	2	2.05336	Metastatic/Primary	546	GDS2545
PAG1	2	3.26733	Metastatic/Primary	110	GDS2547
PAG1	2	2.49405	Metastatic/Primary	328	GDS2546
PAH	2	1.38032	Metastatic or refractory/localized	165	GDS3289
PAH	2	5.82041	Metastatic/Primary	894	GDS1439
PAK2	2	3.44571	Metastatic/Primary	90	GDS2545
PAK2	2	1.6215	Recurrent/Non-recurrent	198	GDS4109
PAPOLA	2	1.88844	Metastatic/Primary	732	GDS2545
PAPOLA	2	1.79655	Metastatic/Primary	879	GDS2546
PARVB	2	2.27665	Androgen-independent/Androgen-dependent	495	GDS1390
PARVB	2	2.07447	Metastatic/Primary	533	GDS2545
PBK	2	2.53453	Metastatic/Primary	309	GDS2546
PBK	2	10.7594	Metastatic/Primary	324	GDS1439
PBRM1	2	3.0625	Metastatic/Primary	141	GDS2547
PBRM1	2	1.73508	Androgen-independent-Xenograft/Androgen-dependent-Xenograft	430	GDS2384
PCDHA1	2	3.75149	Androgen-independent/Androgen-dependent	70	GDS1390
PCDHA1	2	1.85644	Metastatic/Primary	804	GDS2546
PCNX	2	1.8054	Metastatic/Primary	869	GDS2546
PCNX	2	1.76801	Metastatic/Primary	916	GDS2547
PDCD5	2	2.03482	Metastatic/Primary	620	GDS2546
PDCD5	2	1.58008	Androgen-independent-Xenograft/Androgen-dependent-Xenograft	634	GDS2384
PDE4DIP	2	2.22273	Androgen-independent/Androgen-dependent	544	GDS1390
PDE4DIP	2	1.27368	Metastatic or refractory/localized	552	GDS3289
PDGFB	2	2	Recurrent/Non-recurrent	74	GDS4109
PDGFB	2	1.85971	Metastatic/Primary	766	GDS2545
PGLS	2	2.45652	Recurrent/Non-recurrent	29	GDS4109
PGLS	2	2.73408	Androgen-independent/Androgen-dependent	255	GDS1390
PGP	2	2.92773	Androgen-independent/Androgen-dependent	188	GDS1390
PGP	2	2.48493	Metastatic/Primary	330	GDS2546
PHLDA1	2	1.89298	Recurrent/Non-recurrent	97	GDS4109
PHLDA1	2	1.87254	Androgen-independent-Xenograft/Androgen-dependent-Xenograft	302	GDS2384
PHTF2	2	1.91667	Metastatic/Primary	694	GDS2545
PHTF2	2	2.02189	Androgen-independent/Androgen-dependent	740	GDS1390
PI4K2A	2	2.77794	Metastatic/Primary	218	GDS2546
PI4K2A	2	2.00292	Androgen-independent/Androgen-dependent	764	GDS1390
PIK3CB	2	2.39678	Metastatic/Primary	370	GDS2546
PIK3CB	2	1.48452	Androgen-independent-Xenograft/Androgen-dependent-Xenograft	846	GDS2384
PIM2	2	1.72309	Androgen-independent-Xenograft/Androgen-dependent-Xenograft	439	GDS2384
PIM2	2	1.96395	Metastatic/Primary	633	GDS2545
PIP	2	2.86429	Metastatic/Primary	191	GDS2545
PIP	2	12.9796	Metastatic/Primary	227	GDS1439
PKP4	2	4.44968	Androgen-independent/Androgen-dependent	34	GDS1390
PKP4	2	2.62447	Metastatic/Primary	248	GDS2545
PLAGL1	2	1.70527	Androgen-independent-Xenograft/Androgen-dependent-Xenograft	460	GDS2384
PLAGL1	2	1.93553	Androgen-independent/Androgen-dependent	858	GDS1390
PLCB4	2	3.65533	Androgen-independent-Xenograft/Androgen-dependent-Xenograft	29	GDS2384
PLCB4	2	2.01412	Androgen-independent/Androgen-dependent	754	GDS1390
PLCH1	2	4.1875	Metastatic/Primary	56	GDS2545
PLCH1	2	1.24876	Metastatic or refractory/localized	769	GDS3289
PLD1	2	1.42998	Metastatic or refractory/localized	97	GDS3289
PLD1	2	2.53892	Androgen-independent/Androgen-dependent	327	GDS1390
PLEKHM1	2	2.38392	Androgen-independent/Androgen-dependent	411	GDS1390
PLEKHM1	2	7.84094	Metastatic/Primary	524	GDS1439
PLSCR1	2	2.63902	Androgen-independent-Xenograft/Androgen-dependent-Xenograft	82	GDS2384
PLSCR1	2	2.28939	Metastatic/Primary	432	GDS2546
PMAIP1	2	3.28455	Metastatic/Primary	105	GDS2545
PMAIP1	2	2.26577	Androgen-independent-Xenograft/Androgen-dependent-Xenograft	140	GDS2384
PNLIP	2	18.3885	Metastatic/Primary	132	GDS1439
PNLIP	2	1.74857	Metastatic/Primary	944	GDS2545
PNMA2	2	2.42336	Recurrent/Non-recurrent	34	GDS4109
PNMA2	2	19.2455	Metastatic/Primary	119	GDS1439
PNMAL1	2	1.5966	Androgen-independent-Xenograft/Androgen-dependent-Xenograft	605	GDS2384
PNMAL1	2	1.97721	Androgen-independent/Androgen-dependent	799	GDS1390
POLD4	2	1.62486	Recurrent/Non-recurrent	194	GDS4109
POLD4	2	1.56917	Androgen-independent-Xenograft/Androgen-dependent-Xenograft	649	GDS2384
PPARG	2	16.0995	Metastatic/Primary	162	GDS1439
PPARG	2	2.36287	Metastatic/Primary	350	GDS2545
PPBP	2	2.775	Metastatic/Primary	214	GDS2545
PPBP	2	1.50619	Recurrent/Non-recurrent	300	GDS4109
PPFIA1	2	1.40723	Recurrent/Non-recurrent	481	GDS4109
PPFIA1	2	2.04544	Metastatic/Primary	607	GDS2546
PPFIA2	2	19.4688	Metastatic/Primary	117	GDS1439
PPFIA2	2	2.4881	Metastatic/Primary	284	GDS2545
PPIG	2	1.4585	Recurrent/Non-recurrent	385	GDS4109
PPIG	2	2.19024	Androgen-independent/Androgen-dependent	568	GDS1390
PPM1L	2	1.35943	Metastatic or refractory/localized	200	GDS3289
PPM1L	2	6.29457	Metastatic/Primary	760	GDS1439
PPP1R12B	2	1.45257	Recurrent/Non-recurrent	398	GDS4109
PPP1R12B	2	1.96825	Metastatic/Primary	672	GDS2546
PPP1R14C	2	1.37841	Metastatic or refractory/localized	167	GDS3289
PPP1R14C	2	11.4649	Metastatic/Primary	287	GDS1439
PPP1R3D	2	2.1744	Recurrent/Non-recurrent	56	GDS4109
PPP1R3D	2	1.72436	Metastatic/Primary	998	GDS2545
PPP2R1B	2	1.39892	Recurrent/Non-recurrent	497	GDS4109
PPP2R1B	2	1.97147	Metastatic/Primary	657	GDS2547
PRG4	2	1.82134	Androgen-independent-Xenograft/Androgen-dependent-Xenograft	343	GDS2384
PRG4	2	1.42889	Recurrent/Non-recurrent	442	GDS4109
PRKAR2B	2	3.16296	Androgen-independent/Androgen-dependent	137	GDS1390
PRKAR2B	2	1.78425	Metastatic/Primary	883	GDS2545
PRKD3	2	2.03496	Androgen-independent-Xenograft/Androgen-dependent-Xenograft	211	GDS2384
PRKD3	2	1.72373	Metastatic/Primary	1000	GDS2545
PRKDC	2	2.06372	Androgen-independent/Androgen-dependent	688	GDS1390
PRKDC	2	1.53688	Androgen-independent-Xenograft/Androgen-dependent-Xenograft	714	GDS2384
PSIP1	2	3.13835	Androgen-independent/Androgen-dependent	142	GDS1390
PSIP1	2	9.82052	Metastatic/Primary	382	GDS1439
PTCD3	2	2.02792	Androgen-independent-Xenograft/Androgen-dependent-Xenograft	216	GDS2384
PTCD3	2	1.96581	Metastatic/Primary	667	GDS2547
PTGER1	2	1.52098	Androgen-independent-Xenograft/Androgen-dependent-Xenograft	754	GDS2384
PTGER1	2	1.76726	Metastatic/Primary	911	GDS2545
PTP4A1	2	1.82766	Androgen-independent-Xenograft/Androgen-dependent-Xenograft	332	GDS2384
PTP4A1	2	2.02062	Metastatic/Primary	566	GDS2545
PUS1	2	2.38	Metastatic/Primary	383	GDS2546
PUS1	2	1.96468	Metastatic/Primary	668	GDS2547
QDPR	2	1.40932	Metastatic or refractory/localized	121	GDS3289
QDPR	2	1.32497	Recurrent/Non-recurrent	709	GDS4109
RAB22A	2	1.63014	Androgen-independent-Xenograft/Androgen-dependent-Xenograft	551	GDS2384
RAB22A	2	1.26887	Recurrent/Non-recurrent	961	GDS4109
RAB35	2	1.80476	Metastatic/Primary	870	GDS2546
RAB35	2	1.73106	Metastatic/Primary	980	GDS2545
RAB5A	2	1.41259	Recurrent/Non-recurrent	468	GDS4109
RAB5A	2	1.49485	Androgen-independent-Xenograft/Androgen-dependent-Xenograft	810	GDS2384
RACGAP1	2	2.40543	Metastatic/Primary	364	GDS2546
RACGAP1	2	6.90297	Metastatic/Primary	652	GDS1439
RAD1	2	2.11324	Androgen-independent/Androgen-dependent	630	GDS1390
RAD1	2	1.9493	Metastatic/Primary	653	GDS2545
RAD51	2	2.17037	Metastatic/Primary	457	GDS2545
RAD51	2	1.27059	Metastatic or refractory/localized	576	GDS3289
RAD51C	2	2.90588	Recurrent/Non-recurrent	10	GDS4109
RAD51C	2	1.53156	Androgen-independent-Xenograft/Androgen-dependent-Xenograft	733	GDS2384
RAE1	2	1.69349	Androgen-independent-Xenograft/Androgen-dependent-Xenograft	486	GDS2384
RAE1	2	1.35718	Recurrent/Non-recurrent	600	GDS4109
RAG2	2	2.86425	Metastatic/Primary	192	GDS2545
RAG2	2	1.4119	Recurrent/Non-recurrent	470	GDS4109
RANBP3	2	1.41573	Recurrent/Non-recurrent	461	GDS4109
RANBP3	2	1.52626	Androgen-independent-Xenograft/Androgen-dependent-Xenograft	749	GDS2384
RAP1A	2	1.30155	Recurrent/Non-recurrent	814	GDS4109
RAP1A	2	1.86253	Androgen-independent/Androgen-dependent	990	GDS1390
RARRES1	2	1.45354	Recurrent/Non-recurrent	396	GDS4109
RARRES1	2	2.31479	Androgen-independent/Androgen-dependent	464	GDS1390
RBBP4	2	1.88557	Androgen-independent-Xenograft/Androgen-dependent-Xenograft	288	GDS2384
RBBP4	2	1.81656	Metastatic/Primary	850	GDS2547
RBBP5	2	3.25654	Metastatic/Primary	112	GDS2545
RBBP5	2	1.38511	Metastatic or refractory/localized	153	GDS3289
RBM12B	2	1.73508	Androgen-independent-Xenograft/Androgen-dependent-Xenograft	427	GDS2384
RBM12B	2	2.15865	Metastatic/Primary	522	GDS2546
RBM39	2	3.6217	Metastatic/Primary	78	GDS2547
RBM39	2	2.77293	Metastatic/Primary	220	GDS2546
RECQL4	2	3.04535	Androgen-independent/Androgen-dependent	157	GDS1390
RECQL4	2	2.28937	Metastatic/Primary	391	GDS2545
RGS12	2	2.51069	Androgen-independent/Androgen-dependent	341	GDS1390
RGS12	2	1.26138	Metastatic or refractory/localized	663	GDS3289
RGS5	2	2.13722	Androgen-independent/Androgen-dependent	612	GDS1390
RGS5	2	1.30694	Recurrent/Non-recurrent	788	GDS4109
RHOBTB3	2	1.30315	Metastatic or refractory/localized	372	GDS3289
RHOBTB3	2	1.3578	Recurrent/Non-recurrent	598	GDS4109
RIBC2	2	3.18667	Androgen-independent/Androgen-dependent	131	GDS1390
RIBC2	2	9.37133	Metastatic/Primary	406	GDS1439
RIMBP2	2	2.3184	Metastatic/Primary	379	GDS2547
RIMBP2	2	5.51339	Metastatic/Primary	974	GDS1439
RIMS2	2	1.49226	Metastatic or refractory/localized	61	GDS3289
RIMS2	2	2.09112	Metastatic/Primary	565	GDS2546
RIMS3	2	1.32337	Recurrent/Non-recurrent	716	GDS4109
RIMS3	2	6.34591	Metastatic/Primary	754	GDS1439
RNASEH2A	2	1.9332	Metastatic/Primary	676	GDS2545
RNASEH2A	2	5.90422	Metastatic/Primary	873	GDS1439
RNF213	2	2.88079	Metastatic/Primary	198	GDS2546
RNF213	2	1.8867	Metastatic/Primary	761	GDS2547
RNF5	2	2.12874	Androgen-independent-Xenograft/Androgen-dependent-Xenograft	176	GDS2384
RNF5	2	2.14286	Androgen-independent/Androgen-dependent	608	GDS1390
ROCK1	2	1.51572	Androgen-independent-Xenograft/Androgen-dependent-Xenograft	763	GDS2384
ROCK1	2	1.74684	Metastatic/Primary	962	GDS2546
RPP14	2	2.23237	Metastatic/Primary	466	GDS2546
RPP14	2	1.82276	Metastatic/Primary	807	GDS2545
RPS3A	2	1.38925	Recurrent/Non-recurrent	520	GDS4109
RPS3A	2	1.26883	Metastatic or refractory/localized	592	GDS3289
RRM2	2	13.8918	Metastatic/Primary	202	GDS1439
RRM2	2	1.99907	Androgen-independent/Androgen-dependent	767	GDS1390
RRN3P1	2	4.56522	Recurrent/Non-recurrent	1	GDS4109
RRN3P1	2	2.21813	Metastatic/Primary	430	GDS2545
RRP15	2	3.60299	Androgen-independent/Androgen-dependent	80	GDS1390
RRP15	2	1.68763	Androgen-independent-Xenograft/Androgen-dependent-Xenograft	494	GDS2384
RS1	2	1.51931	Recurrent/Non-recurrent	285	GDS4109
RS1	2	5.65448	Metastatic/Primary	936	GDS1439
RTDR1	2	1.3113	Metastatic or refractory/localized	344	GDS3289
RTDR1	2	2.26819	Metastatic/Primary	441	GDS2546
RUNX1	2	7.37169	Metastatic/Primary	580	GDS1439
RUNX1	2	2.16072	Androgen-independent/Androgen-dependent	591	GDS1390
RXRA	2	2.33871	Androgen-independent/Androgen-dependent	446	GDS1390
RXRA	2	2.18994	Metastatic/Primary	448	GDS2545
SBF1	2	2.84722	Androgen-independent/Androgen-dependent	213	GDS1390
SBF1	2	1.2518	Metastatic or refractory/localized	740	GDS3289
SCD	2	1.6245	Androgen-independent-Xenograft/Androgen-dependent-Xenograft	561	GDS2384
SCD	2	1.90197	Androgen-independent/Androgen-dependent	919	GDS1390
SCNN1G	2	12.3317	Metastatic/Primary	245	GDS1439
SCNN1G	2	2.51957	Androgen-independent/Androgen-dependent	333	GDS1390
SCRT1	2	2.0824	Metastatic/Primary	549	GDS2547
SCRT1	2	1.23799	Metastatic or refractory/localized	882	GDS3289
SCUBE2	2	3.43037	Androgen-independent/Androgen-dependent	102	GDS1390
SCUBE2	2	1.23542	Metastatic or refractory/localized	905	GDS3289
SEC23A	2	4.4105	Androgen-independent/Androgen-dependent	36	GDS1390
SEC23A	2	2.44528	Androgen-independent-Xenograft/Androgen-dependent-Xenograft	107	GDS2384
SECISBP2	2	3.22127	Metastatic/Primary	117	GDS2547
SECISBP2	2	2.03629	Metastatic/Primary	617	GDS2546
SEMA6A	2	2.54557	Metastatic/Primary	266	GDS2545
SEMA6A	2	2.14696	Metastatic/Primary	530	GDS2546
SEMA6B	2	1.32299	Recurrent/Non-recurrent	720	GDS4109
SEMA6B	2	5.72643	Metastatic/Primary	918	GDS1439
SERPINA1	2	1.35943	Metastatic or refractory/localized	199	GDS3289
SERPINA1	2	2.53815	Androgen-independent/Androgen-dependent	328	GDS1390
SERPINB1	2	2.94854	Androgen-independent-Xenograft/Androgen-dependent-Xenograft	59	GDS2384
SERPINB1	2	2.90345	Androgen-independent/Androgen-dependent	198	GDS1390
SFPQ	2	3.40182	Metastatic/Primary	94	GDS2547
SFPQ	2	2.23329	Metastatic/Primary	421	GDS2545
SFTPB	2	9.80368	Metastatic/Primary	387	GDS1439
SFTPB	2	2.26221	Androgen-independent/Androgen-dependent	510	GDS1390
SGOL2	2	3.35234	Metastatic/Primary	129	GDS2546
SGOL2	2	1.77154	Androgen-independent-Xenograft/Androgen-dependent-Xenograft	395	GDS2384
SH3BGRL3	2	1.56934	Recurrent/Non-recurrent	241	GDS4109
SH3BGRL3	2	1.51572	Androgen-independent-Xenograft/Androgen-dependent-Xenograft	768	GDS2384
SH3GL2	2	8.23019	Metastatic/Primary	480	GDS1439
SH3GL2	2	1.97895	Metastatic/Primary	616	GDS2545
SH3GL3	2	1.30224	Metastatic or refractory/localized	377	GDS3289
SH3GL3	2	1.26756	Recurrent/Non-recurrent	972	GDS4109
SH3PXD2A	2	1.31772	Recurrent/Non-recurrent	739	GDS4109
SH3PXD2A	2	1.77569	Metastatic/Primary	910	GDS2546
SHCBP1	2	7.42592	Metastatic/Primary	572	GDS1439
SHCBP1	2	1.77155	Metastatic/Primary	915	GDS2546
SHISA3	2	2.11315	Metastatic/Primary	550	GDS2546
SHISA3	2	6.14047	Metastatic/Primary	807	GDS1439
SHMT2	2	1.90231	Metastatic/Primary	713	GDS2545
SHMT2	2	5.65094	Metastatic/Primary	937	GDS1439
SIGLEC15	2	2.33903	Androgen-independent/Androgen-dependent	445	GDS1390
SIGLEC15	2	1.28144	Recurrent/Non-recurrent	889	GDS4109
SIX3	2	24.0725	Metastatic/Primary	92	GDS1439
SIX3	2	1.3449	Metastatic or refractory/localized	241	GDS3289
SKA1	2	14.5242	Metastatic/Primary	185	GDS1439
SKA1	2	2.64234	Metastatic/Primary	244	GDS2547
SKI	2	2.36681	Metastatic/Primary	346	GDS2545
SKI	2	1.73455	Metastatic/Primary	982	GDS2546
SLC13A2	2	34.4061	Metastatic/Primary	49	GDS1439
SLC13A2	2	1.50523	Recurrent/Non-recurrent	301	GDS4109
SLC13A3	2	6.5724	Metastatic/Primary	713	GDS1439
SLC13A3	2	1.88732	Metastatic/Primary	767	GDS2546
SLC16A1	2	2.92116	Metastatic/Primary	172	GDS2545
SLC16A1	2	1.93187	Androgen-independent-Xenograft/Androgen-dependent-Xenograft	262	GDS2384
SLC16A6	2	2.82342	Metastatic/Primary	206	GDS2545
SLC16A6	2	2.23759	Metastatic/Primary	461	GDS2546
SLC17A4	2	2.28708	Metastatic/Primary	394	GDS2545
SLC17A4	2	1.23499	Metastatic or refractory/localized	913	GDS3289
SLC22A6	2	2.26779	Androgen-independent/Androgen-dependent	504	GDS1390
SLC22A6	2	1.31556	Recurrent/Non-recurrent	749	GDS4109
SLC26A2	2	7.51618	Androgen-independent-Xenograft/Androgen-dependent-Xenograft	4	GDS2384
SLC26A2	2	2.28119	Metastatic/Primary	396	GDS2545
SLC26A3	2	2.49107	Metastatic/Primary	283	GDS2545
SLC26A3	2	5.70719	Metastatic/Primary	922	GDS1439
SLC30A10	2	1.2861	Metastatic or refractory/localized	467	GDS3289
SLC30A10	2	1.96714	Androgen-independent/Androgen-dependent	814	GDS1390
SLC31A1	2	1.99762	Metastatic/Primary	599	GDS2545
SLC31A1	2	1.26917	Recurrent/Non-recurrent	958	GDS4109
SLC38A1	2	2.00791	Metastatic/Primary	641	GDS2546
SLC38A1	2	1.50004	Androgen-independent-Xenograft/Androgen-dependent-Xenograft	802	GDS2384
SLC38A4	2	1.35613	Metastatic or refractory/localized	208	GDS3289
SLC38A4	2	7.29833	Metastatic/Primary	593	GDS1439
SLC39A8	2	1.94283	Androgen-independent/Androgen-dependent	845	GDS1390
SLC39A8	2	1.75299	Metastatic/Primary	934	GDS2545
SLC4A7	2	5.03832	Metastatic/Primary	32	GDS2545
SLC4A7	2	1.83505	Metastatic/Primary	837	GDS2546
SLC7A11	2	1.70527	Androgen-independent-Xenograft/Androgen-dependent-Xenograft	467	GDS2384
SLC7A11	2	1.93406	Metastatic/Primary	711	GDS2546
SLCO3A1	2	2.24233	Androgen-independent-Xenograft/Androgen-dependent-Xenograft	144	GDS2384
SLCO3A1	2	1.42485	Recurrent/Non-recurrent	447	GDS4109
SMG1	2	2.82933	Metastatic/Primary	204	GDS2545
SMG1	2	1.33746	Metastatic or refractory/localized	258	GDS3289
SMPD1	2	2.56716	Metastatic/Primary	261	GDS2545
SMPD1	2	2.06043	Androgen-independent/Androgen-dependent	693	GDS1390
SMYD2	2	2.65882	Metastatic/Primary	238	GDS2545
SMYD2	2	1.54221	Androgen-independent-Xenograft/Androgen-dependent-Xenograft	710	GDS2384
SNAP25	2	1.41568	Metastatic or refractory/localized	115	GDS3289
SNAP25	2	1.64148	Androgen-independent-Xenograft/Androgen-dependent-Xenograft	536	GDS2384
SNCAIP	2	2.35061	Androgen-independent/Androgen-dependent	433	GDS1390
SNCAIP	2	7.06095	Metastatic/Primary	625	GDS1439
SNRPF	2	1.24833	Metastatic or refractory/localized	772	GDS3289
SNRPF	2	1.81085	Metastatic/Primary	830	GDS2545
SNX24	2	1.81504	Androgen-independent-Xenograft/Androgen-dependent-Xenograft	350	GDS2384
SNX24	2	1.24833	Metastatic or refractory/localized	774	GDS3289
SNX5	2	2.4878	Androgen-independent/Androgen-dependent	353	GDS1390
SNX5	2	7.95682	Metastatic/Primary	503	GDS1439
SOCS3	2	2.3188	Androgen-independent/Androgen-dependent	461	GDS1390
SOCS3	2	1.27125	Recurrent/Non-recurrent	947	GDS4109
SOX11	2	52.7484	Metastatic/Primary	25	GDS1439
SOX11	2	1.79042	Metastatic/Primary	874	GDS2545
SPAG5	2	2.33234	Metastatic/Primary	367	GDS2545
SPAG5	2	9.30863	Metastatic/Primary	408	GDS1439
SPAG8	2	3.35328	Androgen-independent/Androgen-dependent	112	GDS1390
SPAG8	2	5.96935	Metastatic/Primary	851	GDS1439
SPCS3	2	2.01122	Metastatic/Primary	618	GDS2547
SPCS3	2	1.72921	Metastatic/Primary	997	GDS2546
SPINK1	2	2.5345	Metastatic/Primary	272	GDS2545
SPINK1	2	1.23713	Metastatic or refractory/localized	894	GDS3289
SPON1	2	1.77769	Androgen-independent-Xenograft/Androgen-dependent-Xenograft	389	GDS2384
SPON1	2	1.89712	Androgen-independent/Androgen-dependent	930	GDS1390
SQLE	2	2.37584	Androgen-independent/Androgen-dependent	420	GDS1390
SQLE	2	1.73031	Metastatic/Primary	983	GDS2545
SR140	2	4.89828	Metastatic/Primary	44	GDS2546
SR140	2	2.43858	Androgen-independent/Androgen-dependent	382	GDS1390
SREBF2	2	2.76477	Metastatic/Primary	229	GDS2546
SREBF2	2	1.26444	Metastatic or refractory/localized	634	GDS3289
SRSF11	2	1.93198	Androgen-independent/Androgen-dependent	868	GDS1390
SRSF11	2	1.75238	Metastatic/Primary	951	GDS2546
SRSF2IP	2	2.42922	Metastatic/Primary	311	GDS2547
SRSF2IP	2	1.76934	Metastatic/Primary	908	GDS2545
SSX1	2	38.3504	Metastatic/Primary	41	GDS1439
SSX1	2	1.83121	Metastatic/Primary	798	GDS2545
SSX5	2	3.78761	Metastatic/Primary	65	GDS2545
SSX5	2	5.82574	Metastatic/Primary	893	GDS1439
ST8SIA3	2	3.47074	Androgen-independent/Androgen-dependent	96	GDS1390
ST8SIA3	2	1.37793	Recurrent/Non-recurrent	546	GDS4109
STEAP1	2	1.91657	Recurrent/Non-recurrent	89	GDS4109
STEAP1	2	2.00617	Androgen-independent/Androgen-dependent	761	GDS1390
STK17A	2	1.82134	Androgen-independent-Xenograft/Androgen-dependent-Xenograft	341	GDS2384
STK17A	2	1.91202	Androgen-independent/Androgen-dependent	903	GDS1390
STK32C	2	2.22684	Androgen-independent-Xenograft/Androgen-dependent-Xenograft	145	GDS2384
STK32C	2	2.43028	Metastatic/Primary	354	GDS2546
STK4	2	1.66699	Recurrent/Non-recurrent	170	GDS4109
STK4	2	2.08193	Metastatic/Primary	573	GDS2546
STX16	2	1.33619	Recurrent/Non-recurrent	671	GDS4109
STX16	2	1.89773	Metastatic/Primary	718	GDS2545
SULF1	2	2.03741	Androgen-independent/Androgen-dependent	728	GDS1390
SULF1	2	1.27176	Recurrent/Non-recurrent	942	GDS4109
SULT1A1	2	1.43511	Recurrent/Non-recurrent	433	GDS4109
SULT1A1	2	1.96977	Metastatic/Primary	626	GDS2545
SULT1A4	2	3.07025	Metastatic/Primary	137	GDS2545
SULT1A4	2	1.25006	Metastatic or refractory/localized	757	GDS3289
SULT1C2	2	19.2189	Metastatic/Primary	120	GDS1439
SULT1C2	2	1.32685	Metastatic or refractory/localized	304	GDS3289
SUMO1	2	1.50525	Androgen-independent-Xenograft/Androgen-dependent-Xenograft	799	GDS2384
SUMO1	2	1.96596	Androgen-independent/Androgen-dependent	817	GDS1390
SYDE1	2	1.34517	Recurrent/Non-recurrent	646	GDS4109
SYDE1	2	1.99459	Androgen-independent/Androgen-dependent	774	GDS1390
SYNGR3	2	28.8648	Metastatic/Primary	66	GDS1439
SYNGR3	2	1.25527	Metastatic or refractory/localized	714	GDS3289
SYNJ2	2	1.87256	Metastatic/Primary	746	GDS2545
SYNJ2	2	1.26379	Recurrent/Non-recurrent	992	GDS4109
SYNJ2BP	2	2.96429	Metastatic/Primary	163	GDS2547
SYNJ2BP	2	1.81121	Metastatic/Primary	866	GDS2546
SYNM	2	2.91574	Metastatic/Primary	175	GDS2545
SYNM	2	1.28293	Recurrent/Non-recurrent	883	GDS4109
SYNPO2L	2	1.32088	Metastatic or refractory/localized	325	GDS3289
SYNPO2L	2	1.28246	Recurrent/Non-recurrent	887	GDS4109
SYT4	2	7.59021	Metastatic/Primary	555	GDS1439
SYT4	2	1.97554	Metastatic/Primary	666	GDS2546
TADA3	2	1.47325	Metastatic or refractory/localized	71	GDS3289
TADA3	2	1.51991	Recurrent/Non-recurrent	283	GDS4109
TAF1	2	2.06742	Metastatic/Primary	539	GDS2545
TAF1	2	1.24014	Metastatic or refractory/localized	858	GDS3289
TARS	2	3.85479	Metastatic/Primary	80	GDS2546
TARS	2	2.64147	Metastatic/Primary	242	GDS2545
TBC1D1	2	2.25816	Androgen-independent/Androgen-dependent	513	GDS1390
TBC1D1	2	1.92222	Metastatic/Primary	687	GDS2545
TFPI	2	3.30423	Metastatic/Primary	101	GDS2545
TFPI	2	2.64615	Androgen-independent/Androgen-dependent	284	GDS1390
TGFBRAP1	2	2.78358	Recurrent/Non-recurrent	16	GDS4109
TGFBRAP1	2	2.85882	Metastatic/Primary	194	GDS2545
TIGD3	2	9.28013	Metastatic/Primary	409	GDS1439
TIGD3	2	1.25266	Metastatic or refractory/localized	734	GDS3289
TIMM8A	2	3.69565	Metastatic/Primary	74	GDS2545
TIMM8A	2	2.33605	Androgen-independent/Androgen-dependent	452	GDS1390
TJP2	2	2.40042	Metastatic/Primary	367	GDS2546
TJP2	2	5.7819	Metastatic/Primary	902	GDS1439
TJP3	2	2.24301	Androgen-independent/Androgen-dependent	533	GDS1390
TJP3	2	6.50044	Metastatic/Primary	725	GDS1439
TK1	2	2.62424	Androgen-independent/Androgen-dependent	292	GDS1390
TK1	2	1.89335	Metastatic/Primary	724	GDS2545
TLE3	2	2.4843	Metastatic/Primary	286	GDS2545
TLE3	2	1.46667	Recurrent/Non-recurrent	365	GDS4109
TLR5	2	2.26024	Androgen-independent/Androgen-dependent	512	GDS1390
TLR5	2	1.23456	Metastatic or refractory/localized	918	GDS3289
TMED9	2	1.4206	Metastatic or refractory/localized	108	GDS3289
TMED9	2	1.89249	Metastatic/Primary	727	GDS2545
TMEM97	2	1.51572	Androgen-independent-Xenograft/Androgen-dependent-Xenograft	783	GDS2384
TMEM97	2	1.81677	Metastatic/Primary	819	GDS2545
TMOD3	2	1.27798	Recurrent/Non-recurrent	906	GDS4109
TMOD3	2	1.75665	Metastatic/Primary	943	GDS2546
TNFRSF4	2	1.78438	Recurrent/Non-recurrent	131	GDS4109
TNFRSF4	2	1.83459	Metastatic/Primary	795	GDS2545
TNIP1	2	1.82134	Androgen-independent-Xenograft/Androgen-dependent-Xenograft	346	GDS2384
TNIP1	2	1.34644	Recurrent/Non-recurrent	636	GDS4109
TNXB	2	1.28654	Metastatic or refractory/localized	464	GDS3289
TNXB	2	2.01375	Androgen-independent/Androgen-dependent	756	GDS1390
TOX	2	13.7729	Metastatic/Primary	207	GDS1439
TOX	2	1.37335	Recurrent/Non-recurrent	556	GDS4109
TPD52L1	2	2.37667	Androgen-independent/Androgen-dependent	419	GDS1390
TPD52L1	2	2	Metastatic/Primary	592	GDS2545
TPTE	2	13.844	Metastatic/Primary	204	GDS1439
TPTE	2	1.32593	Metastatic or refractory/localized	307	GDS3289
TRA2A	2	1.99328	Metastatic/Primary	601	GDS2545
TRA2A	2	1.9018	Metastatic/Primary	742	GDS2546
TRAK1	2	2.97136	Androgen-independent/Androgen-dependent	179	GDS1390
TRAK1	2	2.09804	Metastatic/Primary	517	GDS2545
TREM1	2	1.24963	Metastatic or refractory/localized	761	GDS3289
TREM1	2	1.27019	Recurrent/Non-recurrent	954	GDS4109
TRIB2	2	1.27235	Metastatic or refractory/localized	565	GDS3289
TRIB2	2	1.45902	Androgen-independent-Xenograft/Androgen-dependent-Xenograft	930	GDS2384
TRIM49	2	2.16795	Androgen-independent/Androgen-dependent	585	GDS1390
TRIM49	2	6.14879	Metastatic/Primary	806	GDS1439
TRIM9	2	9.5077	Metastatic/Primary	401	GDS1439
TRIM9	2	2.01471	Metastatic/Primary	574	GDS2545
TRIO	2	3.38279	Metastatic/Primary	96	GDS2545
TRIO	2	1.96531	Androgen-independent/Androgen-dependent	818	GDS1390
TSC22D1	2	2.00694	Androgen-independent-Xenograft/Androgen-dependent-Xenograft	224	GDS2384
TSC22D1	2	1.23499	Metastatic or refractory/localized	912	GDS3289
TUBGCP5	2	2.45572	Androgen-independent/Androgen-dependent	370	GDS1390
TUBGCP5	2	1.875	Metastatic/Primary	784	GDS2547
TYMS	2	10.8786	Metastatic/Primary	318	GDS1439
TYMS	2	1.76016	Metastatic/Primary	923	GDS2545
U2AF1	2	2.17714	Metastatic/Primary	455	GDS2545
U2AF1	2	1.85989	Metastatic/Primary	801	GDS2546
UBE2A	2	2.68793	Metastatic/Primary	232	GDS2547
UBE2A	2	1.53688	Androgen-independent-Xenograft/Androgen-dependent-Xenograft	721	GDS2384
UBE2C	2	4.68697	Metastatic/Primary	41	GDS2545
UBE2C	2	13.5017	Metastatic/Primary	213	GDS1439
UBE2D1	2	3.33496	Androgen-independent/Androgen-dependent	117	GDS1390
UBE2D1	2	1.31241	Recurrent/Non-recurrent	762	GDS4109
UBE2T	2	12.8142	Metastatic/Primary	229	GDS1439
UBE2T	2	2.46809	Metastatic/Primary	339	GDS2546
UBQLN1	2	2.41558	Metastatic/Primary	314	GDS2547
UBQLN1	2	1.72309	Androgen-independent-Xenograft/Androgen-dependent-Xenograft	442	GDS2384
UBQLN2	2	1.82939	Metastatic/Primary	848	GDS2546
UBQLN2	2	1.80012	Metastatic/Primary	854	GDS2545
UBR5	2	2.75547	Androgen-independent/Androgen-dependent	251	GDS1390
UBR5	2	1.53688	Androgen-independent-Xenograft/Androgen-dependent-Xenograft	712	GDS2384
UGCG	2	2.69414	Metastatic/Primary	231	GDS2547
UGCG	2	2.16133	Metastatic/Primary	464	GDS2545
UGT1A3	2	3.16438	Metastatic/Primary	129	GDS2545
UGT1A3	2	2.17778	Androgen-independent/Androgen-dependent	576	GDS1390
UGT2B17	2	2.16842	Metastatic/Primary	459	GDS2545
UGT2B17	2	2.06383	Androgen-independent/Androgen-dependent	687	GDS1390
UGT2B28	2	1.40954	Recurrent/Non-recurrent	473	GDS4109
UGT2B28	2	6.86373	Metastatic/Primary	656	GDS1439
UHRF1	2	20.6895	Metastatic/Primary	109	GDS1439
UHRF1	2	2.07229	Metastatic/Primary	587	GDS2546
UNC79	2	11.6067	Metastatic/Primary	281	GDS1439
UNC79	2	1.47427	Androgen-independent-Xenograft/Androgen-dependent-Xenograft	879	GDS2384
USH2A	2	14.2352	Metastatic/Primary	194	GDS1439
USH2A	2	1.9917	Androgen-independent/Androgen-dependent	781	GDS1390
VASH1	2	1.53688	Androgen-independent-Xenograft/Androgen-dependent-Xenograft	719	GDS2384
VASH1	2	1.73561	Metastatic/Primary	981	GDS2546
VAV3	2	1.29191	Metastatic or refractory/localized	436	GDS3289
VAV3	2	1.76772	Metastatic/Primary	919	GDS2546
VBP1	2	1.49485	Androgen-independent-Xenograft/Androgen-dependent-Xenograft	821	GDS2384
VBP1	2	1.85893	Androgen-independent/Androgen-dependent	997	GDS1390
VCAN	2	3.48661	Metastatic/Primary	85	GDS2545
VCAN	2	2.82742	Androgen-independent/Androgen-dependent	222	GDS1390
VDR	2	2.3481	Metastatic/Primary	361	GDS2545
VDR	2	2.21066	Androgen-independent/Androgen-dependent	554	GDS1390
VEGFA	2	12.3812	Metastatic/Primary	241	GDS1439
VEGFA	2	2.57346	Metastatic/Primary	259	GDS2545
VPS13B	2	2.72682	Metastatic/Primary	241	GDS2546
VPS13B	2	1.80226	Metastatic/Primary	865	GDS2547
VPS13D	2	2.83842	Androgen-independent/Androgen-dependent	216	GDS1390
VPS13D	2	9.96779	Metastatic/Primary	375	GDS1439
WDHD1	2	2.58907	Androgen-independent/Androgen-dependent	303	GDS1390
WDHD1	2	6.05667	Metastatic/Primary	827	GDS1439
WDR26	2	1.47939	Androgen-independent-Xenograft/Androgen-dependent-Xenograft	872	GDS2384
WDR26	2	1.28052	Recurrent/Non-recurrent	894	GDS4109
WDR4	2	2.00828	Metastatic/Primary	622	GDS2547
WDR4	2	1.33884	Recurrent/Non-recurrent	668	GDS4109
WDR41	2	1.76226	Recurrent/Non-recurrent	136	GDS4109
WDR41	2	1.44393	Androgen-independent-Xenograft/Androgen-dependent-Xenograft	968	GDS2384
WNT5A	2	2.16001	Androgen-independent/Androgen-dependent	593	GDS1390
WNT5A	2	1.81329	Metastatic/Primary	822	GDS2545
XAGE1B	2	181.445	Metastatic/Primary	4	GDS1439
XAGE1B	2	2.50746	Metastatic/Primary	323	GDS2546
XPO7	2	1.96468	Metastatic/Primary	669	GDS2547
XPO7	2	1.23971	Metastatic or refractory/localized	866	GDS3289
YLPM1	2	2.40335	Metastatic/Primary	326	GDS2547
YLPM1	2	2.23364	Metastatic/Primary	420	GDS2545
YWHAB	2	2.22956	Metastatic/Primary	424	GDS2545
YWHAB	2	1.31897	Recurrent/Non-recurrent	734	GDS4109
YWHAG	2	1.6529	Androgen-independent-Xenograft/Androgen-dependent-Xenograft	524	GDS2384
YWHAG	2	1.89288	Metastatic/Primary	760	GDS2546
ZBBX	2	17.5507	Metastatic/Primary	142	GDS1439
ZBBX	2	2.29402	Androgen-independent/Androgen-dependent	477	GDS1390
ZBTB7A	2	2.80725	Metastatic/Primary	208	GDS2545
ZBTB7A	2	2.14815	Androgen-independent/Androgen-dependent	604	GDS1390
ZC3H14	2	2.44509	Metastatic/Primary	300	GDS2545
ZC3H14	2	1.32325	Recurrent/Non-recurrent	718	GDS4109
ZFAND5	2	7.47357	Metastatic/Primary	568	GDS1439
ZFAND5	2	1.27524	Recurrent/Non-recurrent	924	GDS4109
ZFR	2	2.2451	Metastatic/Primary	416	GDS2545
ZFR	2	2.05805	Androgen-independent/Androgen-dependent	699	GDS1390
ZNF23	2	1.9	Metastatic/Primary	716	GDS2545
ZNF23	2	1.44393	Androgen-independent-Xenograft/Androgen-dependent-Xenograft	977	GDS2384
ZNF426	2	3.07143	Androgen-independent/Androgen-dependent	150	GDS1390
ZNF426	2	1.53556	Recurrent/Non-recurrent	273	GDS4109
ZNF467	2	1.93543	Androgen-independent/Androgen-dependent	859	GDS1390
ZNF467	2	1.7457	Metastatic/Primary	950	GDS2545
ZNF488	2	2.39353	Metastatic/Primary	336	GDS2547
ZNF488	2	1.2812	Metastatic or refractory/localized	504	GDS3289
ZNF621	2	3.52872	Metastatic/Primary	109	GDS2546
ZNF621	2	1.78116	Metastatic/Primary	891	GDS2547
#NAME?	2	2.39261	Recurrent/Non-recurrent	37	GDS4109
#NAME?	2	2.86654	Androgen-independent/Androgen-dependent	205	GDS1390
87	1	2.55797	Androgen-independent-Xenograft/Androgen-dependent-Xenograft	91	GDS2384
108	1	1.43893	Androgen-independent-Xenograft/Androgen-dependent-Xenograft	993	GDS2384
258	1	1.92519	Androgen-independent-Xenograft/Androgen-dependent-Xenograft	265	GDS2384
324	1	1.46409	Androgen-independent-Xenograft/Androgen-dependent-Xenograft	902	GDS2384
381	1	1.76541	Androgen-independent-Xenograft/Androgen-dependent-Xenograft	400	GDS2384
386	1	1.75321	Androgen-independent-Xenograft/Androgen-dependent-Xenograft	415	GDS2384
519	1	1.55294	Androgen-independent-Xenograft/Androgen-dependent-Xenograft	678	GDS2384
667	1	1.47939	Androgen-independent-Xenograft/Androgen-dependent-Xenograft	869	GDS2384
[truncated: 6,002 more rows]
